# Supplementary material for: Can co-ordination advancement of two-way FDI improve resource misallocation? Evidence from 285 cities in China
Source: PLoS One. 2024 Jul 8;19(7):e0304836. doi: 10.1371/journal.pone.0304836 (PMC11230532; doi:10.1371/journal.pone.0304836)
Supplement: S1 Data — (ZIP) [file pone.0304836.s001.zip]

Archive with 1 entries (1 files):
- data of Can co-ordination advancement of two-way FDI Improve Resource Misallocation Evidence from 285 Cities in China.xlsx
