# Supplementary material for: Can co-ordination advancement of two-way FDI improve resource misallocation? Evidence from 285 cities in China
Source: PLoS One. 2024 Jul 8;19(7):e0304836. doi: 10.1371/journal.pone.0304836 (PMC11230532; doi:10.1371/journal.pone.0304836)
Supplement: S1 Data — (ZIP) [file pone.0304836.s001.zip › data of Can co-ordination advancement of two-way FDI Improve Resource Misallocation Evidence from 285 Cities in China.xlsx]

## Sheet: Sheet1
id	year	rgdp	capital	population	tauk	taul	abstauk	abstaul	lndiol	lndioc	kmis	lmis	inno	fint	popu	indu	scie	book	trade	gdp	lnfdi	lnofdi	lngdp	lnopen	lnpop	lnfiscal	inter	so2	human	innohs	innoss	scoref	scores	scorew	kcon	lcon	east	middle	west	cr	levela	newlevela	levelb	levelc	leveld	levele	fdi	fdifint	fina
1	2007	80000000	110000000	544.38	0.452059	-1.13262	0.452059	1.13262	5.15513	6.20091	-0.264216	4.02445	8.42661	2.63906	7.09448	26.83	5.50117	10.5815	18.9309	10.9717	13.1354	9.63535	16.2586	11.1532	4.96974	13.9827	0.04741	5.05204	13.2497	8.88239	8.90422	0.994122	0.97892	0.965542	1.3591	0.199027	1	0	0	0	1	0	0	0	0	0	0.041183	0.108684	18.9602
1	2008	84000000	130000000	570.26	0.501617	-1.11967	0.501617	1.11967	5.69462	6.39213	-0.123049	5.31462	8.73408	2.77259	7.10702	25.68	5.72599	10.6213	19.3697	11.0514	13.3182	10.7643	16.59	11.3413	5.00857	14.3324	0.04593	3.52099	13.2632	9.06866	9.15261	1.0001	0.98391	0.964683	1.14032	0.158363	1	0	0	0	1	0	0	0	0	0	0.040273	0.111659	19.0772
1	2009	97000000	170000000	619.35	0.697487	-1.11956	0.697487	1.11956	5.67366	6.52715	-0.033981	6.54333	9.1072	2.70805	7.11931	23.5	5.44576	10.6846	19.4016	11.1627	13.3246	10.7185	16.8887	11.5129	5.00716	14.6555	0.047879	3.65133	13.2659	9.18871	9.4974	1.0001	0.98779	0.974369	1.03518	0.132567	1	0	0	0	1	0	0	0	0	0	0.034405	0.09317	19.3112
1	2010	110000000	210000000	646.63	0.786777	-1.11444	0.786777	1.11444	5.9157	6.60818	0.013562	6.34226	9.24908	3.46574	7.13234	24.01	6.58427	10.7392	19.7346	11.2377	13.3635	11.2465	17.0901	11.5899	5.02638	14.9749	0.060718	3.46377	13.267	9.6341	9.698	0.999698	0.993565	0.989542	0.986619	0.136198	1	0	0	0	1	0	0	0	0	0	0.030523	0.105783	19.4565
1	2011	110000000	240000000	685.9	0.821081	-1.11429	0.821081	1.11429	6.10888	6.69394	-0.044218	6.12964	9.62813	3.55535	7.14512	23.09	5.64135	10.8295	19.9295	11.3103	13.4666	11.6742	17.287	11.7519	5.06386	15.3121	0.073515	3.73524	13.2684	9.86558	9.87786	1.001	0.994575	0.985333	1.04626	0.140259	1	0	0	0	1	0	0	0	0	0	0.028036	0.099677	19.5773
1	2012	120000000	280000000	717.4	0.926602	-1.11843	0.926602	1.11843	6.27156	6.78484	0.029838	6.20489	9.8817	3.7612	7.16061	22.7	5.42545	10.9252	20.0767	11.3791	13.5976	12.0368	17.4147	11.9382	5.02454	15.3909	0.08547	3.61526	13.274	9.85974	10.1793	1.0013	0.996286	0.988859	0.971027	0.138795	1	0	0	0	1	0	0	0	0	0	0.028392	0.106787	19.6596
1	2013	130000000	330000000	742.3	1.05059	-1.13638	1.05059	1.13638	6.61598	6.91972	0.033841	5.14013	9.97059	4.17439	7.17541	22.32	5.62275	10.8811	20.0694	11.9062	13.6558	12.9312	17.4933	11.9829	5.0389	15.4617	0.116656	3.1711	13.2866	10.4502	10.4473	1.0009	0.997292	0.987866	0.967267	0.162863	1	0	0	0	1	0	0	0	0	0	0.027072	0.113009	19.7615
1	2014	140000000	370000000	755.86	1.20893	-1.13773	1.20893	1.13773	6.80112	7.06696	-0.028951	4.83178	10.0368	4.81218	7.18909	21.31	6.24823	10.9333	20.2135	11.5129	13.7147	13.4972	17.5182	12.0347	5.04986	15.5051	0.121795	2.45853	13.2957	10.6532	10.6598	1.0003	0.997495	0.990081	1.02981	0.171474	1	0	0	0	1	0	0	0	0	0	0.026036	0.125288	19.8663
1	2015	150000000	420000000	777.345	1.37404	-1.13954	1.37404	1.13954	7.02532	7.24163	0.315769	4.46923	10.3976	5.273	7.1999	19.74	5.01587	10.9926	20.0657	11.5759	14.0776	14.0209	17.5594	12.0611	5.05828	15.5706	0.152555	1.34483	13.2937	10.7261	10.7708	1.0005	0.998899	0.995594	0.760012	0.182841	1	0	0	0	1	0	0	0	0	0	0.035172	0.185461	20.0069
1	2016	170000000	460000000	791.52	1.60055	-1.13752	1.60055	1.13752	7.0835	7.27991	0.236051	4.40165	10.6279	5.80814	7.21082	19.26	4.46064	11.0396	20.123	11.6801	14.0801	14.2585	17.6038	12.1807	5.0689	15.5412	0.163522	0.625008	13.3033	10.7181	10.8939	1	0.998699	0.996498	0.809028	0.185129	1	0	0	0	1	0	0	0	0	0	0.033714	0.195813	20.1544
1	2017	170000000	490000000	812.859	1.74726	-1.13617	1.74726	1.13617	6.93058	7.54012	0.177409	4.14352	10.7357	6.00881	7.21598	19.01	5.30419	10.2252	20.2673	11.7675	14.7046	13.4077	17.5268	12.2308	5.0814	15.3702	0.229814	0.231562	13.3129	10.7321	10.9917	1.0003	0.998999	0.996998	0.849322	0.194419	1	0	0	0	1	0	0	0	0	0	0.058637	0.352339	20.2673
1	2018	180000000	510000000	819.302	1.93886	-1.13231	1.93886	1.13231	6.8789	7.41875	0.629624	3.83908	10.7546	6.44095	7.22111	18.63	5.70298	11.1239	20.3589	11.8509	14.3643	13.3802	17.4434	12.261	5.0876	15.5845	0.290123	0.094721	13.3223	10.9837	11.0267	1.0003	0.9995	0.997999	0.613639	0.206651	1	0	0	0	1	0	0	0	0	0	0.037781	0.243348	20.3735
1	2019	210000000	540000000	791.298	2.41621	-1.15281	2.41621	1.15281	6.93088	7.34258	0.625706	3.82912	10.8805	6.81124	7.2349	16.16	5.85046	11.1631	20.4207	12.009	14.1671	13.6251	17.4004	11.6967	5.09987	15.6508	0.341463	0.068982	13.3317	10.9753	11.1339	1.0002	0.9995	0.9988	0.612234	0.201015	1	0	0	0	1	0	0	0	0	0	0.02772	0.188808	20.4164
1	2020	210000000	570000000	739.94	2.60721	-1.16198	2.60721	1.16198	7.62396	8.07683			11.0549	7.12769	7.2485	15.83	5.77505	11.1901	20.4484	12.013	14.8754	14.3063						0.060207	13.3409	11.2298	11.3158	1.0004	1	0.9992			1	0	0	0	1	0	0	0	0	0	0.026947	0.19207	20.513
2	2007	43000000	61000000	200.22	-0.057547	0.343712	0.057547	0.343712	4.84016	5.3951	-0.039716	-0.646921	6.96508	1.09861	6.86589	57.27	3.3127	9.23961	17.9201	10.739	13.1764	8.98645	14.2445	6.42162	4.69437	12.4073	0.051652	19.1135	12.8243	7.98242	8.18591	1.00832	0.99663	1.00221	1.04136	2.83223	1	0	0	1	0	1	0	0	0	0	0.079463	0.087299	17.9966
2	2008	51000000	86000000	200.61	-0.051167	0.42236	0.051167	0.42236	4.85484	5.51863	0.059077	-0.613637	7.33629	1.94591	6.87389	60.13	3.30208	9.31199	18.4421	10.9237	13.5171	9.01201	14.429	6.92264	4.6951	12.6197	0.059576	17.8439	12.8647	8.30721	8.24433	1.01803	1.00461	0.994026	0.944218	2.58824	1	0	0	1	0	1	0	0	0	0	0.081095	0.157804	18.1579
2	2009	60000000	130000000	201.65	-0.068492	0.568521	0.068492	0.568521	5.31594	5.80347	-0.120133	-0.581935	7.58477	1.60944	6.88182	53.02	3.02375	9.38631	18.3921	11.0441	13.7123	9.95194	14.5203	9.19197	4.6951	12.9275	0.065286	14.7092	12.914	8.2913	8.644	1.01431	1.00052	0.989939	1.13654	2.39197	1	0	0	1	0	1	0	0	0	0	0.081914	0.131836	18.5297
2	2010	69000000	180000000	205.65	-0.098011	0.62315	0.098011	0.62315	5.55396	6.04607	-0.149858	-0.521478	7.48605	2.56495	6.89	52.47	3.14147	9.4401	18.7313	11.1981	13.897	10.438	14.7357	8.87179	4.69227	13.1476	0.076128	18.5051	12.9697	8.75052	8.88655	1.0001	0.997528	0.996292	1.17627	2.08977	1	0	0	1	0	1	0	0	0	0	0.079615	0.204208	18.7409
2	2011	78000000	230000000	268.24	-0.11806	0.403266	0.11806	0.403266	5.64184	6.21805	-0.149153	0.23456	7.77905	3.29584	6.89841	52.43	3.34972	9.51333	19.0423	11.3529	14.0822	10.6142	14.9567	8.39796	4.68951	13.3343	0.09555	18.8688	13.0163	9.04346	9.23708	1.00164	0.99877	0.993134	1.1753	0.810005	1	0	0	1	0	1	0	0	0	0	0.074577	0.245793	18.8193
2	2012	87000000	290000000	289.1	-0.107792	0.462687	0.107792	0.462687	5.88727	6.41335	-0.236763	0.421299	8.09407	3.49651	6.90254	51.68	3.56721	9.59506	19.2659	11.4422	14.2221	11.1198	15.0915	8.55661	4.68675	13.5892	0.119816	18.3232	13.0671	9.2765	9.68234	1.00655	1.00378	0.995296	1.31021	0.703582	1	0	0	1	0	1	0	0	0	0	0.073516	0.257049	18.9741
2	2013	95000000	370000000	302.4	-0.106033	0.702508	0.106033	0.702508	6.12975	6.64711	-0.281516	0.358289	8.09925	3.82864	6.90635	50.64	3.64069	9.59818	19.4767	11.8715	14.336	11.6264	14.9787	8.69951	4.68028	13.5252	0.120594	17.4367	13.102	9.81427	9.71305	1.00388	1.00204	0.987958	1.39182	0.73622	1	0	0	1	0	1	0	0	0	0	0.072529	0.277687	19.0861
2	2014	100000000	450000000	299.96	-0.103503	0.765971	0.103503	0.765971	6.71603	7.01617	0.947294	-0.236879	8.08487	3.71357	6.918	49.38	3.77844	9.67909	19.6025	11.5639	14.4503	12.9352	14.769	8.85367	4.67283	13.5232	0.130841	16.3963	13.1339	9.86381	10.0194	0.994937	0.994532	0.979648	0.513533	1.31041	1	0	0	1	0	1	0	0	0	0	0.073692	0.27366	19.1961
2	2015	110000000	540000000	294.78	-0.117389	0.82494	0.117389	0.82494	6.51149	7.09156	1.49711	0.118972	8.36358	4.36945	6.92932	46.58	3.73784	9.7392	19.6193	11.5895	14.5638	12.4398	14.7922	8.94898	4.65975	13.7083	0.142032	12.9735	13.1477	10.2347	10.3744	0.996672	0.994755	0.979123	0.400463	0.893677	1	0	0	1	0	1	0	0	0	0	0.079594	0.347781	19.3168
2	2016	120000000	610000000	286.045	-0.103133	0.829862	0.103133	0.829862	7.3179	7.42919	1.3681	-0.078668	8.56808	4.94876	6.94312	42.33	3.3836	9.80145	19.6812	11.6531	14.9413	14.4	14.7867	8.92026	4.64439	13.8769	0.134615	4.57657	13.1497	10.3451	10.5057	0.995372	0.993359	0.976054	0.42228	1.08539	1	0	0	1	0	1	0	0	0	0	0.114481	0.566537	19.4275
2	2017	110000000	670000000	269.478	-0.124851	0.876965	0.124851	0.876965	6.42389	7.09865	5.50907	-0.481047	8.66906	5.1985	6.95368	40.94	3.53444	9.71836	19.5279	11.6889	13.8745	12.348	14.8555	8.22416	4.61512	13.9217	0.217822	3.55148	13.1516	10.3806	10.6766	0.995274	0.993463	0.976569	0.153632	1.92696	1	0	0	1	0	1	0	0	0	0	0.038612	0.200724	19.5227
2	2018	110000000	730000000	259.987	-0.138238	0.785218	0.138238	0.785218	6.44863	6.80392	7.526	-0.236637	8.63728	6.16121	6.97167	40.46	3.40501	9.83467	19.4569	11.7012	13.0921	12.7289	14.8788	4.61512	4.60517	13.961	0.29	2.80077	13.1535	10.7052	10.8325	0.994273	0.994674	0.983822	0.117288	1.30999	1	0	0	1	0	1	0	0	0	0	0.017066	0.10515	19.6005
2	2019	83000000	770000000	269.354	-0.364614	0.235424	0.364614	0.235424	6.51676	6.80303	7.52219	-0.245228	8.52238	6.53959	6.99118	35.23	3.13376	9.9518	19.5424	11.4117	13.0672	12.9952	15.0274	4.97673	4.58497	14.1729	0.295918	1.78374	13.1554	10.7849	10.9612	0.991867	0.993775	0.986044	0.115002	1.30978	1	0	0	1	0	1	0	0	0	0	0.023143	0.151346	19.6698
2	2020	83000000	820000000	255.332	-0.350083	0.263813	0.350083	0.263813	7.16844	7.48333			8.56922	6.76041	7.01031	34.11	3.74986	9.98737	19.6358	11.5289	13.7205	13.645						0.815242	13.1573	11.0718	11.2575	0.991965	0.995581	0.992166			1	0	0	1	0	1	0	0	0	0	0.023191	0.156783	19.7475
3	2007	20000000	36000000	86.28	-0.280144	0.604543	0.280144	0.604543	3.93791	4.80011	-0.212346	-0.199397	5.03044	0	6.87005	49.27	1.93462	8.36869	15.5069	10.0959	10.3956	7.18352	15.8321	10.0846	5.94107	13.4937	0.048454	12.4449	12.666	6.65673	6.56103	0.970472	0.951626	0.962189	1.26959	1.24906	1	0	0	0	0	0	1	0	0	0	0.010538	0	16.7275
3	2008	23000000	48000000	84.76	-0.272215	0.655372	0.272215	0.655372	3.91824	4.93673	-0.292825	-0.210627	5.14749	0.693147	6.88213	50.19	2.1117	8.40111	16.1148	10.2724	10.6926	7.13198	16.0233	10.309	5.94814	13.7559	0.045766	10.7869	12.6813	6.74993	6.96414	1.0222	0.987925	0.970484	1.41408	1.26683	1	0	0	0	0	0	1	0	0	0	0.010773	0.007467	16.8504
3	2009	24000000	69000000	83.5	-0.331028	0.663844	0.331028	0.663844	4.65651	5.21716	-0.356321	-0.229005	5.37528	0	6.89406	49.58	1.60769	8.44548	16.1927	10.3231	10.9032	8.70633	16.1427	10.4958	5.94751	14.0152	0.048394	9.05622	12.8118	6.98749	7.13887	0.98086	0.953995	0.890695	1.55357	1.29703	1	0	0	0	0	0	1	0	0	0	0.01237	0	17.1782
3	2010	25000000	91000000	84.15	-0.367214	0.610015	0.367214	0.610015	4.89336	5.1415	-0.31856	-0.207302	5.50939	1.79176	6.89091	48.63	1.4753	8.47387	16.3765	10.4316	10.103	9.52334	16.3614	10.6021	5.96684	14.2664	0.083649	8.70356	12.8291	7.3025	7.2724	0.949121	0.942747	0.930989	1.46748	1.26151	1	0	0	0	0	0	1	0	0	0	0.00486	0.008707	17.3035
3	2011	28000000	110000000	84.8	-0.356412	0.764347	0.356412	0.764347	4.89265	5.32497	-0.188037	-0.125442	6.10479	2.56495	6.90093	49.77	1.56627	8.51659	16.5723	10.5946	10.5112	9.3494	16.5655	10.8024	5.96973	14.4673	0.091026	12.4156	12.8694	7.39142	7.36645	0.991101	0.961584	0.905155	1.23158	1.14343	1	0	0	0	0	0	1	0	0	0	0.00581	0.014902	17.4155
3	2012	30000000	140000000	90.7	-0.357657	0.791306	0.357657	0.791306	5.05999	5.57986	-0.263407	-0.017718	6.44413	2.63906	6.90905	49.79	1.6173	8.65973	16.7412	10.6817	11.3482	9.5703	16.6842	10.9721	5.98091	14.6496	0.133906	11.3542	12.888	7.47986	7.73368	1.01056	0.978336	0.910002	1.3576	1.01804	1	0	0	0	0	0	1	0	0	0	0.011897	0.031396	17.5032
3	2013	32000000	170000000	92.9	-0.356671	1.06483	0.356671	1.06483	5.23744	5.69746	-0.352527	0.108943	6.4599	2.94444	6.91195	48.51	1.53104	8.62281	17.0134	10.7891	11.4932	9.96798	16.7856	11.1464	5.99046	14.77	0.147648	11.4546	12.8969	7.85903	7.77947	0.999574	0.980622	0.924084	1.54447	0.901759	1	0	0	0	0	0	1	0	0	0	0.012485	0.036762	17.6248
3	2014	34000000	200000000	100.563	-0.363042	0.906365	0.363042	0.906365	5.32985	5.76204	-0.38128	0.097464	6.53959	3.4012	6.92766	46.76	1.28702	8.68812	17.0273	10.799	11.5346	10.1881	16.8887	11.3194	5.98167	14.8872	0.143903	11.9025	12.883	8.01895	8.04206	0.992846	0.979905	0.934245	1.61624	0.911192	1	0	0	0	0	0	1	0	0	0	0.012141	0.041294	17.7471
3	2015	36000000	240000000	100.318	-0.37328	0.942026	0.37328	0.942026	5.24148	5.85161	-0.41103	0.183723	6.85961	3.95124	6.9343	45.08	1.32597	8.17273	16.8071	10.8404	11.6441	9.94756	16.9662	11.4529	5.99874	15.0686	0.153877	8.70496	12.9475	8.19202	8.38092	0.991402	0.976484	0.942505	1.69788	0.844792	1	0	0	0	0	0	1	0	0	0	0.013052	0.051572	17.7521
3	2016	38000000	270000000	99.542	-0.359113	0.918514	0.359113	0.918514	5.69769	5.96534	-0.391305	0.186449	7.02643	4.12713	6.94022	45.45	1.63915	8.20111	16.7508	10.9183	11.7126	11.1444	17.0298	11.563	6.00141	15.2148	0.188119	6.57284	12.9986	8.47387	8.64822	0.986365	0.985852	0.990568	1.64286	0.842851	1	0	0	0	0	0	1	0	0	0	0.013682	0.056468	17.7621
3	2017	38000000	300000000	91.612	-0.371938	1.024	0.371938	1.024	5.53518	6.06808	-0.410102	0.177175	7.21082	4.70048	6.88141	41.51	1.24714	8.25323	16.9816	10.9512	11.8455	10.6287	17.0463	11.6311	5.99894	15.3131	0.228288	2.60548	13.0473	8.46105	8.86248	0.98895	0.97524	0.941273	1.69521	0.849491	1	0	0	0	0	0	1	0	0	0	0.015243	0.071652	18.307
3	2018	36000000	320000000	95.965	-0.403514	0.721745	0.403514	0.721745	5.53893	6.09788	-0.426415	0.273736	7.29912	5.50939	6.88449	37.57	1.19724	8.25323	17.7101	10.9281	11.9183	10.6177	17.0857	11.8161	5.99894	15.3334	0.290323	1.79196	13.0937	8.98957	9.28508	0.985656	0.981282	0.962564	1.74342	0.785092	1	0	0	0	0	0	1	0	0	0	0.016318	0.089902	18.4301
3	2019	34000000	350000000	106.938	-0.444003	0.411139	0.444003	0.411139	5.65325	6.14767	-0.436083	0.264575	7.19293	5.50939	6.95559	31.53	1.17343	8.34522	17.6951	10.8754	12.0037	10.8904	17.2177	11.942	5.99645	15.4706	0.318408	1.28256	13.138	9.27613	9.59852	0.981046	0.982676	0.965352	1.73966	0.781544	1	0	0	0	0	0	1	0	0	0	0.019395	0.106857	18.5466
3	2020	35000000	370000000	105.039	-0.423015	0.425151	0.423015	0.425151	6.21857	6.76243			7.4378	5.77455	7.02198	29.4	1.33784	8.33807	17.7341	10.8773	12.6038	11.4349						0.641721	13.1805	9.69972	9.91036	0.985661	0.988711	0.978338			1	0	0	0	0	0	1	0	0	0	0.020537	0.118592	18.6888
4	2007	24000000	25000000	77.11	0.122689	1.39019	0.122689	1.39019	3.7623	4.6872	-0.523547	-0.129649	3.89182	1.09861	6.59824	57.42	1.52863	7.35947	15.0925	10.5391	11.0702	6.79942	15.0786	8.11313	5.42455	12.9943	0.072716	21.3091	11.3223	6.17587	6.05444	1.05876	1.10933	1.12368	2.09884	1.14896	1	0	0	1	0	0	0	1	0	0	0.017572	0.019305	16.3468
4	2008	28000000	35000000	77.84	0.165003	1.5573	0.165003	1.5573	3.86473	4.93643	-0.552802	-0.082082	4.36945	1.38629	6.60584	59.34	1.51874	7.40062	16.2009	10.7801	11.334	7.00795	15.3136	9.06878	5.42803	13.4572	0.043917	20.1957	11.4181	6.23832	6.48616	1.20572	1.13302	0.879679	2.23615	1.08942	1	0	0	1	0	0	0	1	0	0	0.016308	0.022607	16.559
4	2009	30000000	54000000	81.83	0.002237	1.43886	0.002237	1.43886	4.29221	4.93544	-0.540199	-0.091641	4.44265	1.09861	6.61338	57.76	1.34977	7.47079	16.164	10.8431	11.2807	7.89747	15.4603	9.54524	5.42411	13.747	0.055858	18.0895	11.4201	6.54822	6.6896	0.939571	0.972705	1.01574	2.17485	1.10089	1	0	0	1	0	0	0	1	0	0	0.014203	0.015604	16.9053
4	2010	33000000	75000000	84.02	-0.06023	1.39602	0.06023	1.39602	4.73711	5.15442	-0.316162	-0.090925	4.7185	2.99573	6.59905	58.14	1.43572	7.50604	16.3052	10.9919	11.3784	8.83961	15.6514	9.79535	5.42107	13.9971	0.085515	17.6708	11.489	6.84055	6.79122	0.958293	0.973206	0.967022	1.46233	1.10002	1	0	0	1	0	0	0	1	0	0	0.01324	0.039663	17.1173
4	2011	38000000	92000000	87.3	-0.03475	1.58337	0.03475	1.58337	4.70272	5.33619	-0.354672	-0.073862	5.0626	2.30259	6.60123	60.08	1.40273	7.59488	16.8452	11.1784	11.591	8.75101	15.8699	10.1327	5.42054	14.1565	0.107582	24.6335	11.57	6.95081	6.98564	1.03634	1.03659	1.03378	1.5496	1.07975	1	0	0	1	0	0	0	1	0	0	0.012831	0.029545	17.2458
4	2012	40000000	110000000	95.6	-0.056019	1.5031	0.056019	1.5031	4.84136	5.45529	-0.308921	0.122212	5.36129	1.60944	6.60584	59.26	2.15974	7.68708	16.9241	11.2469	11.7201	9.04016	15.9915	10.2849	5.41432	14.3817	0.133571	23.2372	11.7403	6.99393	7.21524	1.07402	1.06517	1.03828	1.44701	0.891097	1	0	0	1	0	0	0	1	0	0	0.013249	0.021323	17.3786
4	2013	41000000	140000000	96.7	-0.093815	1.82307	0.093815	1.82307	5.15869	5.68558	-0.223506	0.280714	5.61313	3.13549	6.60706	58.7	1.81981	7.69166	17.0439	11.3246	11.8144	9.72999	16.1215	10.4343	5.40403	14.5119	0.139451	20.5797	11.6241	7.45356	7.35819	1.0236	1.02417	1.01391	1.28784	0.780814	1	0	0	1	0	0	0	1	0	0	0.013677	0.042883	17.4953
4	2014	41000000	170000000	93.656	-0.145293	1.78695	0.145293	1.78695	5.40815	5.86807	-0.259193	0.240616	5.60947	2.70805	6.62047	57.75	1.55498	7.73237	15.4023	11.2954	11.8543	10.3072	16.1266	9.00122	5.40358	14.5512	0.148515	18.6135	11.6141	7.5632	7.53423	1.03663	1.03501	1.0052	1.34988	0.806051	1	0	0	1	0	0	0	1	0	0	0.013882	0.037594	17.5717
4	2015	40000000	200000000	89.436	-0.207383	1.76309	0.207383	1.76309	5.31186	5.91	-0.322658	0.210537	6.01372	3.63759	6.62552	55.13	1.08403	7.7803	16.4801	11.2696	11.7311	10.0994	16.1193	10.6709	5.39861	14.6496	0.158299	15.9385	11.6211	7.67925	7.79276	1.01552	0.999891	0.964262	1.47636	0.82608	1	0	0	1	0	0	0	1	0	0	0.012693	0.046172	17.6824
4	2016	41000000	230000000	88.069	-0.234663	1.62869	0.234663	1.62869	5.73481	6.02571	-0.326593	0.175608	6.28227	3.89182	6.62936	55.07	1.33598	7.83082	16.507	11.3052	11.907	11.1568	16.0643	10.7566	5.39363	14.7667	0.145455	9.31057	11.6603	7.77317	7.94201	1.00687	0.98336	0.924208	1.48499	0.850623	1	0	0	1	0	0	0	1	0	0	0.015501	0.060327	17.7225
4	2017	40000000	260000000	76.138	-0.278094	1.91123	0.278094	1.91123	5.40284	6.04033	-0.348448	0.141715	6.45047	4.20469	6.63068	54.98	1.07314	7.9338	16.5377	11.3263	11.9871	10.2685	15.9998	10.8438	5.3799	14.75	0.179724	8.43837	11.6981	7.85748	8.28248	1.00254	0.980539	0.932311	1.5348	0.875875	1	0	0	1	0	0	0	1	0	0	0.016612	0.069849	17.7692
4	2018	42000000	290000000	78.602	-0.282513	1.71785	0.282513	1.71785	5.30697	6.01001	-0.391483	0.117575	6.54247	5.17048	6.62936	54.89	1.18856	8.03916	16.5742	11.3834	12.044	10.037	15.9309	9.08817	5.37528	14.7262	0.226852	6.22538	11.7344	8.29705	8.6074	1.00338	0.992607	0.953744	1.64334	0.894794	1	0	0	1	0	0	0	1	0	0	0.016181	0.083665	17.8286
4	2019	41000000	320000000	77.921	-0.332785	1.59695	0.332785	1.59695	5.37127	6.02262	-0.397017	0.109377	6.70441	5.36598	6.62936	52.44	1.23147	8.52119	16.8972	11.3698	12.1028	10.1761	15.7979		5.37064	14.7987	0.24186	5.42041	11.7695	8.59711	9.00491	1.00481	0.999477	0.976151	1.64028	0.894475	1	0	0	1	0	0	0	1	0	0	0.018061	0.096914	17.9239
4	2020	42000000	360000000	77.18	-0.320198	1.66473	0.320198	1.66473	5.9084	6.62489			6.66185	5.9162	6.62936	53.21	1.3321	8.91328	17.0683	11.4454	12.708	10.6849						2.94802	11.8034	9.12096	9.20201	0.997703	1.00282	0.992795			1	0	0	1	0	0	0	1	0	0	0.018242	0.107921	18.0549
5	2007	5900000	6600000	28.09	0.12938	0.404387	0.12938	0.404387	3.62513	4.53191	1.24303	1.01815	3.55535	0.693147	5.66781	38.87	0.725834	6.73815	14.7817	10.0575	10.4344	6.52437	15.9207	10.1409	6.59151	13.7002	0.02507	7.30998	11.3067	5.63835	5.66296	0.898685	0.938583	1.02735	0.445826	0.495504	1	0	0	1	0	0	0	0	1	0	0.037833	0.026224	15.4486
5	2008	6500000	8800000	28.31	0.145504	0.390063	0.145504	0.390063	3.63959	4.69202	1.32914	1.03262	4.14313	2.19722	5.68051	40.54	0.538184	6.73815	15.3601	10.2213	10.5999	6.5515	16.1182	10.4418	6.5946	13.9915	0.023043	6.43001	11.2679	5.86079	5.80513	1.0509	1.12525	1.19578	0.429343	0.491976	1	0	0	1	0	0	0	0	1	0	0.034453	0.075701	15.5144
5	2009	6400000	12000000	28.64	0.010146	0.279682	0.010146	0.279682	4.20076	4.82397	1.00168	1.12088	4.27667	1.38629	5.69306	38.74	0.577135	6.77992	15.0732	10.2077	10.7301	7.72703	16.2734	10.4959	6.60638	14.2253	0.035969	6.00306	11.3878	5.88053	6.32257	0.848027	0.917119	0.927094	0.49958	0.471502	1	0	0	1	0	0	0	0	1	0	0.038813	0.053806	15.804
5	2010	7000000	16000000	29.75	-0.010898	0.226131	0.010898	0.226131	4.51482	4.92509	0.882773	1.07175	4.54329	0	5.66227	39.53	0.574536	6.82329	15.4856	10.3476	10.8139	8.40041	16.469	10.6125	6.67408	14.5543	0.04108	5.9467	11.3845	6.39359	6.33859	1.16091	1.1876	1.19495	0.531132	0.482684	1	0	0	1	0	0	0	0	1	0	0.036162	0	16.0083
5	2011	7400000	20000000	29.88	-0.065505	0.291528	0.065505	0.291528	4.42468	5.05498	0.794421	1.32628	5.03695	2.63906	5.66677	39.2	0.639906	6.85961	15.8467	10.4827	11.0053	8.19056	16.6687	10.8137	6.68035	14.7708	0.043196	9.68406	11.4055	6.48464	6.32615	1.07686	1.06382	1.01548	0.557283	0.429871	1	0	0	1	0	0	0	0	1	0	0.036333	0.095884	16.1567
5	2012	7700000	25000000	33.5	-0.118629	0.208361	0.118629	0.208361	4.56406	5.16699	0.629082	1.40499	5.2575	3.04452	5.6716	39.29	0.598628	7.1285	15.8866	10.5402	11.0476	8.48875	16.7899	11.0084	6.68486	14.9283	0.067483	9.19341	11.9547	6.41673	6.83087	1.11363	1.07117	0.957272	0.613843	0.415801	1	0	0	1	0	0	0	0	1	0	0.034791	0.105921	16.2838
5	2013	7700000	31000000	34.2	-0.159887	0.326384	0.159887	0.326384	4.75242	5.30103	0.45882	1.73308	5.32788	2.3979	5.67675	38.29	0.693253	7.04839	15.9193	10.5939	11.2094	8.8881	16.8926	11.2413	6.66683	15.1083	0.080163	9.29262	12.0431	6.94022	6.56386	1.09553	1.06523	0.967255	0.685486	0.365888	1	0	0	1	0	0	0	0	1	0	0.03912	0.093805	16.3859
5	2014	7900000	36000000	33.868	-0.170876	0.2929	0.170876	0.2929	4.88947	5.41524	0.415504	1.84262	5.70044	3.29584	5.68324	37.44	0.894497	7.15305	16.1489	10.5785	11.3048	9.18406	16.9921	11.4071	6.67393	15.2338	0.083386	8.39682	11.9513	6.71901	6.75344	1.03512	1.01259	0.91352	0.706462	0.351788	1	0	0	1	0	0	0	0	1	0	0.041571	0.137012	16.5337
5	2015	8200000	41000000	32.844	-0.162427	0.341619	0.162427	0.341619	4.83158	5.54241	0.413655	1.99511	6.13123	3.61092	5.68799	35.59	0.402765	8.67625	15.8027	10.6151	11.3635	9.04827	17.0742	11.5483	6.6837	15.4086	0.091333	5.98423	11.9524	7.04316	7.19369	1.02353	0.984587	0.926063	0.707386	0.333878	1	0	0	1	0	0	0	0	1	0	0.042897	0.154897	16.5238
5	2016	8700000	46000000	32.478	-0.131328	0.317204	0.131328	0.317204	5.35174	5.68916	0.335513	1.87939	6.20859	3.93183	5.69373	34.73	1.18711	7.29845	15.7878	11.2085	11.4124	10.2802	17.1665	11.6489	6.68336	15.5008	0.116395	3.09241	11.9454	7.26543	7.42178	1.02977	0.987884	0.904108	0.748776	0.347296	1	0	0	1	0	0	0	0	1	0	0.044519	0.17504	16.541
5	2017	9300000	50000000	29.285	-0.077219	0.513422	0.077219	0.513422	5.14008	5.79415	0.314202	2.00247	6.30262	4.02535	5.69709	33.935	1.1576	7.35244	15.9722	10.7863	11.5347	9.72725	17.1902	11.7622	6.68461	15.484	0.14375	2.4254	11.9383	7.18992	7.50108	1.06058	1.01846	0.913985	0.760918	0.33306	1	0	0	1	0	0	0	0	1	0	0.045991	0.185128	16.6484
5	2018	9800000	53000000	28.354	-0.018154	0.541977	0.018154	0.541977	5.15025	5.82867	0.340652	2.17358	6.40026	4.60517	5.70044	33.14	1.05195	7.40245	16.0529	10.8663	11.6161	9.73806	17.2319	11.8674	6.68586	15.486	0.167291	2.42996	11.9311	7.45703	7.50604	1.01888	0.984041	0.890312	0.745906	0.315101	1	0	0	1	0	0	0	0	1	0	0.044855	0.206567	16.778
5	2019	9500000	57000000	27.556	-0.046963	0.495232	0.046963	0.495232	5.19666	5.83638	0.337388	2.17333	6.54679	4.77068	5.70711	32.89	0.976407	7.46164	16.4035	10.8461	11.6955	9.83353	17.3339	11.9705	6.68085	15.6073	0.175659	1.82889	11.9239	7.53903	7.85399	1.00282	0.984893	0.913416	0.739374	0.311245	1	0	0	1	0	0	0	0	1	0	0.051369	0.245065	16.9093
5	2020	9900000	60000000	27.998	0.019843	0.494704	0.019843	0.494704	5.71633	6.42002			7.05186	5.0814	5.71373	32.68	0.648815	7.48997	16.3447	10.8934	12.2803	10.3252						0.718277	11.9166	7.91826	8.01434	0.990607	0.994917	0.973367			1	0	0	1	0	0	0	0	1	0	0.05286	0.268603	17.0164
6	2007	14000000	19000000	57.45	-0.209001	1.0284	0.209001	1.0284	3.1718	4.07974	-0.050485	0.038964	3.58352	0	6.77297	52.58	1.20951	7.05012	14.071	9.82043	9.71818	5.58439	14.6876	5.63835	5.38637	12.5537	0.018855	15.8381	10.9101	5.63835	5.50939	1.22307	1.24013	1.42788	1.05317	0.962497	1	0	0	0	0	0	0	1	0	0	0.007857	0	15.8952
6	2008	16000000	27000000	55.95	-0.205463	1.17298	0.205463	1.17298	3.10667	4.17824	0.021837	-0.009715	3.52636	0	6.77913	55.11	1.15174	7.10661	14.5698	10.028	10.1412	5.44199	14.7431	6.29157	5.40173	12.7789	0.02006	13.9957	10.9546	5.64545	5.64191	1.14463	1.04292	0.605373	0.978629	1.00981	1	0	0	0	0	0	0	1	0	0	0.008851	0	15.958
6	2009	16000000	40000000	54.85	-0.316777	1.10163	0.316777	1.10163	3.68943	4.34088	-0.166124	0.032359	4.26268	1.38629	6.78525	53.89	1.01885	7.16935	14.6525	10.0336	10.4114	6.65957	14.7287	6.81454	5.4112	13.0745	0.067935	13.2748	10.9895	5.62402	5.98141	1.21209	1.13716	1.02948	1.19922	0.968656	1	0	0	0	0	0	0	1	0	0	0.011266	0.015618	16.2435
6	2010	18000000	54000000	56.57	-0.346357	1.05491	0.346357	1.05491	4.16312	4.60148	-0.229867	0.124591	4.27667	1.79176	6.85982	54.21	0.815182	7.24566	15.5607	10.1713	10.8035	7.64375	14.9036	8.65973	5.45262	13.3249	0.041644	13.4144	11.017	6.1591	6.33859	1.18574	1.19676	1.2051	1.29848	0.889212	1	0	0	0	0	0	0	1	0	0	0.014101	0.025265	16.3948
6	2011	19000000	66000000	58.44	-0.354951	1.16114	0.354951	1.16114	4.21385	4.8744	-0.263452	0.263539	4.84419	0	6.87905	54.77	0.812431	7.27309	16.0691	10.3179	11.0905	7.73962	15.0864	9.02124	5.45232	13.5792	0.061599	18.2655	11.0353	6.51915	6.33328	1.07566	1.01882	0.86648	1.35768	0.791428	1	0	0	0	0	0	0	1	0	0	0.015179	0	16.5467
6	2012	20000000	83000000	64.5	-0.37326	1.09177	0.37326	1.09177	4.32282	4.97407	-0.338253	0.366901	5.16479	2.07944	6.89416	53.59	1.27957	7.29912	16.2593	10.3936	11.29	7.96133	15.1872	9.10498	5.4223	13.7921	0.066254	16.8083	11.0305	6.46303	6.87626	1.14107	1.0697	0.910848	1.51115	0.731582	1	0	0	0	0	0	0	1	0	0	0.016702	0.034732	16.7285
6	2013	20000000	100000000	80.4	-0.419085	0.855763	0.419085	0.855763	4.49385	5.09367	-0.160042	0.70985	5.1985	2.56495	6.90123	51.34	1.47096	7.36645	16.5267	10.3353	11.3894	8.31761	15.2597	8.81567	5.45361	13.8856	0.072774	15.332	11.3407	7.10168	6.88551	1.03879	0.963329	0.712858	1.19054	0.584847	1	0	0	0	0	0	0	1	0	0	0.017878	0.045856	16.8576
6	2014	20000000	120000000	80.487	-0.459732	0.753327	0.459732	0.753327	4.64653	5.22619	-0.191852	0.782582	5.18739	3.13549	6.92824	50.11	1.67148	7.42357	16.698	10.4025	11.4354	8.64011	15.316	9.10698	5.47269	13.9837	0.083998	12.0966	10.9818	6.97821	7.07665	1.0519	1.01626	0.905708	1.2374	0.560984	1	0	0	0	0	0	0	1	0	0	0.018456	0.05787	16.9788
6	2015	21000000	150000000	77.169	-0.481322	0.80356	0.481322	0.80356	4.58497	5.35461	-0.299323	0.784864	5.4161	3.49651	6.94659	47.16	0.80104	7.45356	16.6317	10.4178	11.3148	8.51555	15.359	6.67203	5.47976	14.2521	0.087577	9.13328	10.9767	7.85166	7.87017	0.988493	0.986192	0.931945	1.42719	0.560267	1	0	0	0	0	0	0	1	0	0	0.016243	0.056792	17.1491
6	2016	22000000	170000000	76.098	-0.491805	0.745756	0.491805	0.745756	5.10592	5.52019	-0.345119	0.808219	5.59099	3.46574	6.95845	47.24	0.832179	7.51316	16.5839	10.4706	11.5343	9.64774	15.4607	7.19369	5.49306	14.2927	0.102881	5.92499	10.9575	7.32251	7.61972	0.983386	0.961777	0.897166	1.52699	0.55303	1	0	0	0	0	0	0	1	0	0	0.020334	0.070471	17.2589
6	2017	21000000	190000000	60.129	-0.52883	1.08478	0.52883	1.08478	4.75773	5.55572	-0.361003	0.889953	5.8522	3.93183	6.9594	46.17	0.923626	7.60589	16.8979	10.4792	11.6013	8.86819	15.5181	6.50279	5.49717	14.4032	0.127049	4.88305	10.9379	7.48381	7.95015	0.987338	0.946212	0.800758	1.56495	0.529114	1	0	0	0	0	0	0	1	0	0	0.021824	0.085809	17.384
6	2018	21000000	220000000	62.506	-0.551407	0.855108	0.551407	0.855108	4.75662	5.57315	-0.434089	0.898395	5.7462	4.69135	6.96035	45.1	0.848067	7.64492	15.8525	10.4993	11.6214	8.86452	15.6116	6.19031	5.50533	14.4717	0.166667	3.75284	10.9179	8.02126	8.16023	0.951601	0.946212	0.880376	1.76706	0.526761	1	0	0	0	0	0	0	1	0	0	0.021351	0.100164	17.4159
6	2019	21000000	240000000	62.134	-0.575645	0.800652	0.575645	0.800652	4.91616	5.64995	-0.444044	0.889328	5.73657	5.18178	6.96508	44.59	0.954235	7.67322	15.7742	10.5063	11.6884	9.20471	15.7628	6.81454	5.51343	14.6045	0.201613	3.65868	10.8976	8.0356	8.48405	0.965917	0.960008	0.90535	1.75985	0.521304	1	0	0	0	0	0	0	1	0	0	0.023584	0.122209	17.5427
6	2020	21000000	270000000	56.287	-0.569395	1.01387	0.569395	1.01387	5.40778	6.21495			5.77144	5.33754	6.96979	43.19	0.885832	7.70526	15.7522	10.5616	12.2728	9.66494						1.5041	10.8767	8.62712	8.76889	0.963688	0.975016	0.946538			1	0	0	0	0	0	0	1	0	0	0.024066	0.128453	17.7092
7	2007	7700000	13000000	32.94	-0.312937	0.76687	0.312937	0.76687	3.14352	4.049	0.299677	0.390115	2.94444	0	6.53248	56.48	0.688002	6.65673	13.8305	9.47101	9.62006	5.52617	15.0693	6.92166	5.95558	13.4246	0.026019	9.76526	10.5646	5.18178	4.99721	1.12833	1.13677	1.28987	0.769422	0.719365	1	0	0	0	0	0	0	1	0	0	0.01286	0	15.3351
7	2008	7900000	17000000	33.43	-0.34468	0.629429	0.34468	0.629429	3.10328	4.16442	0.129396	0.2738	2.83321	0	6.53901	57.06	0.575829	6.7093	14.4212	9.56906	9.8792	5.43755	15.2416	8.39503	5.97221	13.6842	0.033931	8.712	10.6858	5.19296	5.15329	1.12896	1.06594	1.01894	0.885429	0.785053	1	0	0	0	0	0	0	1	0	0	0.013708	0	15.3683
7	2009	8400000	25000000	34.4	-0.379244	0.583705	0.379244	0.583705	3.72816	4.35623	-0.104106	0.285768	2.77259	1.38629	6.54549	56.5	0.72487	6.79794	14.2471	9.62734	9.92447	6.75688	15.3259	7.57815	5.98788	13.924	0.075014	8.04533	10.7326	5.1358	5.42053	0.944984	1.01649	1.12687	1.1162	0.777745	1	0	0	0	0	0	0	1	0	0	0.013208	0.01831	15.7075
7	2010	9100000	32000000	35.08	-0.398821	0.533586	0.398821	0.533586	4.18336	4.59237	-0.156363	0.443193	3.46574	0.693147	6.58659	55.61	0.488457	6.80904	14.575	9.75202	10.1459	7.72866	15.5445	7.67833	6.00542	14.1352	0.052937	7.69974	10.7602	5.48894	5.50939	1.12378	1.13954	1.21475	1.18534	0.692908	1	0	0	0	0	0	0	1	0	0	0.014233	0.009866	15.9125
7	2011	9900000	38000000	35.99	-0.385966	0.621129	0.385966	0.621129	3.75348	3.96544	-0.201868	0.557012	4.04305	1.38629	6.59919	55.52	0.502167	6.86276	14.9516	9.90484	7.38399	7.54176	15.6976	7.36771	5.95402	14.3065	0.06853	8.56817	10.7868	5.7462	6.02345	1.16533	1.1669	1.19792	1.25293	0.642256	1	0	0	0	0	0	0	1	0	0	0.000728	0.001009	16.0635
7	2012	10000000	46000000	44.9	-0.393202	0.372558	0.393202	0.372558	4.09085	4.57679	-0.323433	0.526915	4.11087	2.3979	6.57535	54.15	0.471933	6.98657	15.0882	9.96932	9.20784	7.64556	15.8374	6.91473	6.01274	14.5803	0.066079	8.02461	10.8088	6.2519	6.38351	1.01802	1.02271	1.03743	1.47805	0.654915	1	0	0	0	0	0	0	1	0	0	0.00411	0.009855	16.27
7	2013	11000000	56000000	45.7	-0.410664	0.542902	0.410664	0.542902	4.41833	4.98376	-0.141638	0.545533	3.85015	2.63906	6.62712	52.38	0.495265	7.17089	15.1822	9.95371	10.7359	8.19539	15.8998	5.25227	6.0203	14.6557	0.072869	7.38446	10.7739	6.51471	6.4892	0.965224	0.977108	0.943708	1.16501	0.647026	1	0	0	0	0	0	0	1	0	0	0.017745	0.046831	16.4384
7	2014	11000000	67000000	46.072	-0.435744	0.476824	0.435744	0.476824	4.59472	5.12825	-0.079683	0.596575	4.15888	2.83321	6.64366	47.36	0.651918	7.2385	15.1689	10.0327	10.7914	8.58011	16.0324	5.30331	6.02102	14.7753	0.075243	7.31312	10.7514	6.66568	6.84055	0.975215	0.981018	0.936162	1.08658	0.626341	1	0	0	0	0	0	0	1	0	0	0.018127	0.051358	16.5551
7	2015	12000000	79000000	44.974	-0.427245	0.565529	0.427245	0.565529	4.39889	5.01715	-0.070314	0.527791	4.65396	3.3673	6.58961	44.97	0.36971	7.3072	15.1205	10.0964	9.99734	8.23914	16.0982	7.31389	6.02391	14.9501	0.087127	6.11558	10.7653	7.27586	7.32581	0.971692	0.982027	1.00741	1.07563	0.65454	1	0	0	0	0	0	0	1	0	0	0.007753	0.026108	16.683
7	2016	13000000	92000000	44.841	-0.406484	0.581594	0.406484	0.581594	4.99178	5.35978	0.190627	0.553006	4.99043	3.55535	6.66441	46.86	0.598553	7.23273	15.2088	10.205	10.9045	9.49547	16.2263	5.70044	6.03309	15.0427	0.100719	4.90606	10.797	7.20786	7.38337	0.966692	0.955517	0.924291	0.839893	0.643912	1	0	0	0	0	0	0	1	0	0	0.018296	0.06505	16.8092
7	2017	13000000	100000000	35.006	-0.42554	0.997437	0.42554	0.997437	4.81841	5.49741	0.294635	0.608393	5.21494	3.3673	6.67077	43.815	0.59263	7.45008	15.2444	10.2576	11.0079	9.06096	16.4269	8.89987	6.03548	15.1498	0.129187	1.90324	10.8277	7.26892	7.68662	0.981072	0.965665	0.935182	0.772419	0.621739	1	0	0	0	0	0	0	1	0	0	0.01949	0.065629	16.9617
7	2018	13000000	120000000	37.31	-0.451034	0.744674	0.451034	0.744674	4.83356	5.52919	0.335879	0.543998	5.45532	4.35671	6.67582	40.77	0.586133	7.52294	15.2343	10.2823	11.0629	9.08804	16.2809	4.98361	6.04263	15.186	0.175772	1.09579	10.8575	7.97488	8.07776	0.955532	0.965319	0.95117	0.748571	0.647669	1	0	0	0	0	0	0	1	0	0	0.019619	0.085473	17.1381
7	2019	13000000	130000000	39.884	-0.494666	0.538223	0.494666	0.538223	4.91146	5.55304	0.335471	0.543671	5.20401	4.56435	6.68336	39.3	0.552105	7.59085	15.3907	10.2649	11.135	9.25741	16.3476	8.54908	6.04737	15.3815	0.250591	0.87686	10.8864	7.84228	8.33231	0.955759	0.9665	0.970967	0.747006	0.645066	1	0	0	0	0	0	0	1	0	0	0.0223	0.101784	17.2833
7	2020	13000000	150000000	39.836	-0.49223	0.552009	0.49223	0.552009	5.40261	6.10835			5.4848	5.14749	6.69084	37.41	0.562303	7.63046	15.4757	10.3388	11.6918	9.72028						0.284002	10.9145	8.43403	8.59267	0.963578	0.982535	0.992226			1	0	0	0	0	0	0	1	0	0	0.02298	0.118291	17.4574
8	2007	12000000	19000000	65.58	-0.218503	0.219421	0.218503	0.219421	3.67319	4.52327	-0.056576	-0.500752	4.31749	0	6.99164	49.68	0.475411	7.37776	14.7735	9.44959	9.76578	6.64627	14.7605	5.40268	5.70315	13.3998	0.029219	3.25928	11.8565	5.96615	6.10925	1.28571	1.25469	1.29541	1.05997	2.00301	1	0	0	0	0	0	1	0	0	0	0.009636	0	15.7462
8	2008	13000000	25000000	68.14	-0.20876	0.137275	0.20876	0.137275	3.6821	4.74707	-0.162149	-0.467925	4.27667	0	6.99595	48.3	0.543726	7.40732	14.837	9.58314	10.8859	6.63551	14.9509	5.94017	5.71459	13.6525	0.03454	2.92839	11.9161	6.33505	6.30445	1.00052	1.01232	1.05187	1.19353	1.87943	1	0	0	0	0	0	1	0	0	0	0.023468	0	15.7753
8	2009	14000000	34000000	67.5	-0.219092	0.17648	0.219092	0.17648	4.44914	5.02753	-0.56079	-0.456157	4.49981	0	7.00033	50.37	0.449101	7.42297	15.2325	9.66586	10.6567	8.26978	15.0663	8.82937	5.72655	13.8355	0.038617	2.83813	11.993	6.25767	6.66185	1.01377	1.00707	1.02047	2.27681	1.83877	1	0	0	0	0	0	1	0	0	0	0.016773	0	16.0841
8	2010	15000000	45000000	70.44	-0.22834	0.149799	0.22834	0.149799	4.87237	5.22152	-0.523588	-0.411692	4.94164	0	7.05462	51.6	0.807276	7.42476	15.5959	9.82287	10.7674	9.2312	15.2913	7.27517	5.72864	14.0669	0.097877	2.62262	11.9993	6.79234	6.77651	1.04561	1.05365	1.08443	2.09902	1.69979	1	0	0	0	0	0	1	0	0	0	0.015667	0	16.2651
8	2011	17000000	55000000	81.21	-0.226186	0.096281	0.226186	0.096281	4.80142	5.30646	-0.539857	-0.358783	5.43808	0.693147	7.05695	54.63	0.467577	7.5438	15.8731	9.98948	10.7049	9.07169	15.5285	7.42536	5.7369	14.2356	0.118671	3.44499	12.0214	7.08506	7.36771	1.0544	1.03971	1.00423	2.17324	1.55953	1	0	0	0	0	0	1	0	0	0	0.011751	0.008145	16.4199
8	2012	18000000	69000000	101	-0.227168	-0.035539	0.227168	0.035539	4.84631	5.36529	-0.566136	-0.318048	5.64191	2.07944	7.06168	54.98	0.496595	7.56528	16.0858	10.088	10.916	9.14023	15.6416	7.58223	5.73657	14.4117	0.125806	3.39473	11.8645	7.28824	7.60937	1.29862	1.29948	1.26788	2.30487	1.46638	1	0	0	0	0	0	1	0	0	0	0.012772	0.026558	16.5787
8	2013	19000000	81000000	99.9	-0.216066	0.137011	0.216066	0.137011	4.96503	5.43875	-0.603339	-0.239488	5.94017	2.07944	7.06305	54.36	0.533572	7.55904	17.302	10.1247	11.0347	9.40135	15.6946	6.20254	5.74108	14.5724	0.109184	3.79201	12.4657	7.7803	7.59388	1.02881	1.03151	1.01738	2.52105	1.3149	1	0	0	0	0	0	1	0	0	0	0.013219	0.027488	16.7492
8	2014	20000000	97000000	105.701	-0.235623	0.055818	0.235623	0.055818	5.00628	5.45981	-0.633345	-0.238007	5.93225	2.56495	7.04342	51.5	0.496291	7.66247	16.4987	10.1849	11.0118	9.50649	15.7329	8.37101	5.74461	14.5761	0.1184	2.9153	11.9903	7.73281	7.65302	1.00809	1.0047	0.983931	2.72736	1.31235	1	0	0	0	0	0	1	0	0	0	0.012262	0.03145	16.9294
8	2015	20000000	110000000	99.83	-0.269803	0.067199	0.269803	0.067199	4.80603	5.38487	-0.670796	-0.243283	6.6695	3.61092	7.04934	50.02	0.392977	7.69667	16.5188	10.2774	10.6357	9.09706	15.7343	8.36171	5.72528	14.6993	0.127235	2.24701	12.0701	7.78614	7.84698	1.0253	1.00547	0.976418	3.03763	1.3215	1	0	0	0	0	0	1	0	0	0	0.008634	0.031177	17.0701
8	2016	22000000	130000000	100.598	-0.218565	0.104239	0.218565	0.104239	5.29098	5.60732	-0.667714	-0.273537	6.86589	3.55535	7.05531	48.37	0.611922	7.69984	16.7621	10.3087	11.1612	10.2036	15.7842	8.10802	5.7301	14.722	0.12987	1.26207	12.2808	7.89506	8.1522	1.00785	0.990686	0.969231	3.00946	1.37653	1	0	0	0	0	0	1	0	0	0	0.013438	0.047777	17.2441
8	2017	21000000	150000000	74.381	-0.300714	0.380565	0.300714	0.380565	5.16486	5.72464	-0.688502	-0.270257	6.75809	4.06044	7.09257	45.28	0.674098	7.78738	16.6503	10.2949	11.2013	9.85678	15.984	8.37655	5.7301	14.8825	0.165584	0.37922	12.4548	8.09955	8.54461	0.997192	0.985753	0.965994	3.21029	1.37034	1	0	0	0	0	0	1	0	0	0	0.014332	0.058193	17.4203
8	2018	21000000	170000000	79.703	-0.338001	0.213205	0.338001	0.213205	5.21017	5.83144	-0.714316	-0.273007	6.73697	4.52179	7.0934	42.19	0.40994	7.82405	16.6853	10.3436	11.4943	9.90137	16.1072	8.45212	5.7301	14.959	0.207792	0.238044	12.603	8.64453	8.70101	0.985962	0.98462	0.965937	3.50038	1.37553	1	0	0	0	0	0	1	0	0	0	0.018094	0.081816	17.577
8	2019	22000000	200000000	81.757	-0.365959	0.188287	0.365959	0.188287	5.30924	5.88999	-0.716836	-0.277611	6.76273	5.30827	7.0992	34.95	0.646838	7.84776	16.0148	10.369	11.6513	10.1093	16.1201	8.00837	5.72685	15.1266	0.224756	0.210412	12.732	8.58392	9.02618	0.986395	0.985261	0.973614	3.49815	1.3686	1	0	0	0	0	0	1	0	0	0	0.021003	0.111491	17.7402
8	2020	23000000	230000000	75.159	-0.372621	0.315817	0.372621	0.315817	5.84017	6.47899			6.79794	5.45959	7.10497	33.43	0.407514	7.96901	16.1799	10.442	12.2339	10.6148						0.348298	12.8462	9.16451	9.36521	0.986441	0.990036	0.979866			1	0	0	0	0	0	1	0	0	0	0.022945	0.125272	17.8918
9	2007	4900000	7000000	33.37	-0.20374	0.17184	0.20374	0.17184	2.88625	3.7476	-0.307974	1.08351	1.94591	1.09861	6.06169	44.91	0.456279	7.02909	13.6665	9.51193	8.46337	5.002	15.381	8.30795	5.51238	13.2268	0.076491	4.33556	10.4265	4.67283	4.66344	1.04925	1.04735	0.73346	1.44503	0.47996	1	0	0	0	0	0	0	0	1	0	0.006362	0.006989	15.3717
9	2008	5700000	10000000	32.71	-0.2011	0.281857	0.2011	0.281857	2.62759	3.66455	-0.28032	0.873506	2.70805	0	6.05397	43.97	0.585112	6.98472	13.9585	9.74882	8.75826	4.43698	15.5735	8.66785	5.51685	13.4289	0.062975	3.6051	10.6209	4.66344	4.61512	1.15277	1.05865	0.748131	1.38951	0.533759	1	0	0	0	0	0	0	0	1	0	0.006135	0	15.5134
9	2009	6400000	16000000	32.21	-0.30102	0.354327	0.30102	0.354327	3.11009	3.74419	-0.219203	0.579361	2.19722	0.693147	6.04595	41.83	1.98867	7.01751	13.8748	9.84945	8.9938	5.46893	15.6506	8.76092	5.5209	13.7684	0.069454	3.11005	10.7107	4.72739	4.86753	1.10837	1.09603	1.03398	1.28074	0.633168	1	0	0	0	0	0	0	0	1	0	0.006873	0.004764	15.8731
9	2010	7200000	23000000	33.72	-0.359066	0.344307	0.359066	0.344307	3.39397	3.82542	-0.051555	0.543223	2.70805	1.60944	6.1401	42.96	0.658607	7.06732	14.4563	10.022	9.21483	6.07091	15.8377	8.73825	5.52641	13.884	0.091661	2.52209	10.7154	5.02388	4.92725	0.928137	0.881171	0.685104	1.05436	0.647995	1	0	0	0	0	0	0	0	1	0	0.007036	0.011324	16.0329
9	2011	7700000	30000000	37.3	-0.409894	0.294049	0.409894	0.294049	3.37336	4.04259	-0.09932	0.789295	2.70805	1.38629	6.14569	44.2	0.435565	7.0859	14.8452	10.1523	9.83526	6.00776	16.0343	8.4209	5.53181	14.0422	0.111322	2.59062	10.7162	4.95583	4.94164	0.991312	0.935418	0.762236	1.11027	0.558879	1	0	0	0	0	0	0	0	1	0	0.010786	0.014953	16.1792
9	2012	8300000	39000000	40.3	-0.435595	0.3012	0.435595	0.3012	3.5779	4.2366	-0.100334	0.772324	3.21888	1.09861	6.14825	42.89	0.489005	7.35372	15.0229	10.2449	10.125	6.43215	16.09	8.5305	5.5326	14.144	0.142405	2.25081	10.7255	5.02388	5.59842	1.20899	1.12924	0.844906	1.11152	0.564231	1	0	0	0	0	0	0	0	1	0	0.012773	0.014032	16.2945
9	2013	8700000	48000000	39	-0.451307	0.568213	0.451307	0.568213	3.78771	4.39539	-0.192119	1.02604	3.2581	2.56495	6.14761	42.13	0.461128	7.21156	15.0881	10.2471	10.2287	6.87171	16.1731	8.79725	5.53812	14.3194	0.169158	2.10693	9.66402	5.87493	5.72359	1.02515	0.990622	0.766553	1.23781	0.493574	1	0	0	0	0	0	0	0	1	0	0.013019	0.033393	16.409
9	2014	8800000	57000000	38.063	-0.475676	0.547314	0.475676	0.547314	3.89186	4.49311	-0.275397	-0.157751	3.21888	2.19722	6.14804	42.66	0.461036	7.24137	15.0421	10.3268	10.3896	7.08625	16.227	8.85495	5.544	14.4675	0.199452	2.05825	10.7461	6.05912	6.20456	0.933342	0.904473	0.736216	1.38007	1.1873	1	0	0	0	0	0	0	0	1	0	0.014808	0.032536	16.519
9	2015	8900000	68000000	37.608	-0.497891	0.528703	0.497891	0.528703	3.90526	4.71387	-0.313183	-0.156016	4.14313	3.2581	6.15018	40.01	0.302387	7.28413	14.731	10.3366	10.4122	7.11375	16.2545	8.70051	5.54666	14.6513	0.222326	1.68106	11.1244	6.45047	6.5582	0.966924	0.896966	0.665556	1.45599	1.18486	1	0	0	0	0	0	0	0	1	0	0.015193	0.049502	16.6368
9	2016	9500000	77000000	36.96	-0.494263	0.504628	0.494263	0.504628	4.4572	4.91031	-0.323967	-0.154267	4.54329	3.55535	6.1506	37.32	0.54264	7.28207	14.2276	10.4086	10.7365	8.28045	16.3425	8.71752	5.54908	14.8016	0.210117	0.54817	9.77366	6.52942	6.74876	0.919723	0.878247	0.746795	1.47922	1.18241	1	0	0	0	0	0	0	0	1	0	0.020844	0.074106	16.8244
9	2017	8800000	86000000	31.822	-0.541643	0.585008	0.541643	0.585008	4.07306	4.91114	-0.385073	-0.64752	4.66344	3.89182	6.14847	35.53	0.440585	7.31986	14.8601	10.3803	10.6205	7.46074	16.4042	8.90869	5.55296	14.9157	0.325581	0.397695	10.6616	6.71052	7.04316	0.924292	0.879307	0.726684	1.62621	2.83704	1	0	0	0	0	0	0	0	1	0	0.019382	0.075432	16.994
9	2018	9200000	95000000	32.588	-0.531416	0.508158	0.531416	0.508158	4.02281	4.8935	-0.404631	-0.645671	4.62497	4.75359	5.42935	33.74	0.509678	7.35883	14.6134	10.4534	10.6909	7.35182	16.5037	8.91342	5.55296	15.0851	0.348837	0.353127	10.3131	7.01212	7.20415	0.912996	0.904513	0.835237	1.67963	2.82223	1	0	0	0	0	0	0	0	1	0	0.018929	0.089981	17.18
9	2019	9200000	100000000	35.395	-0.547518	0.340117	0.547518	0.340117	4.06728	4.87775	-0.404772	-0.650451	4.92725	4.97673	6.14204	28.72	0.381448	7.39634	14.7793	10.4638	10.7485	7.44348	16.5717	8.95918	5.55296	15.3174	0.341085	0.332283	10.5025	7.1624	7.50824	0.930543	0.921957	0.85663	1.67714	2.81952	1	0	0	0	0	0	0	0	1	0	0.020708	0.103058	17.3184
9	2020	9400000	110000000	34.732	-0.536496	0.368132	0.536496	0.368132	4.47401	5.36553			4.86753	5.52545	6.55393	26.94	0.569919	7.42655	15.3472	10.562	11.2859	7.81566						0.237764	10.4123	7.6516	7.98412	0.906749	0.932399	0.914792			1	0	0	0	0	0	0	0	1	0	0.021193	0.117103	17.4528
10	2007	4800000	7500000	24.18	-0.2066	0.364576	0.2066	0.364576	2.49543	3.28087	-0.123154	0.463517	2.56495	0.693147	5.84499	56.32	0.928763	6.6995	13.4944	9.70363	7.01212	4.19812	14.8695	9.35045	4.29932	12.4748	0.068432	2.19543	10.3389	4.52179	4.48864	1.09359	1.15124	1.3808	1.14045	0.683286	1	0	0	0	0	0	0	0	1	0	0.001525	0.001057	15.0848
10	2008	5700000	10000000	24.83	-0.157442	0.446768	0.157442	0.446768	2.59867	3.63057	-0.179147	0.497224	3.04452	0	5.84064	60.17	0.810826	6.58479	13.633	9.95456	8.62587	4.37627	14.9951	9.90763	4.30258	12.7872	0.074435	2.12137	10.4151	4.67283	4.52179	0.949303	0.938735	1.10767	1.21825	0.667903	1	0	0	0	0	0	0	0	1	0	0.005415	0	15.2758
10	2009	6100000	15000000	25.42	-0.243291	0.406965	0.243291	0.406965	2.87298	3.51173	-0.231163	0.530727	2.70805	1.09861	5.83598	51.61	0.73377	6.64249	13.7434	10.0078	8.80941	4.96444	15.0502	10.1669	4.30393	13.0948	0.129801	1.93062	10.4782	4.35671	4.84419	1.08891	1.0857	1.23149	1.30067	0.653284	1	0	0	0	0	0	0	0	1	0	0.006018	0.006612	15.6049
10	2010	6600000	21000000	25.72	-0.29332	0.399507	0.29332	0.399507	3.49731	3.90708	-0.236405	0.684143	1.38629	1.38629	5.91997	51.04	0.663736	6.63068	14.4398	10.1542	8.85281	6.31795	15.356	10.3684	4.3042	13.259	0.132524	1.80272	10.5394	4.81218	4.77068	0.741006	0.858337	1.11091	1.30959	0.593774	1	0	0	0	0	0	0	0	1	0	0.005326	0.007383	15.8518
10	2011	7600000	27000000	25.44	-0.28157	0.616788	0.28157	0.616788	3.15398	3.78634	-0.164825	0.755359	3.13549	1.60944	5.92319	54.83	0.712213	6.62407	14.6669	10.3642	8.64734	5.57654	15.5723	10.0777	4.30676	13.4683	0.125383	2.20896	10.6035	5.0876	5.0626	0.934355	0.883748	0.761134	1.19735	0.569684	1	0	0	0	0	0	0	0	1	0	0.003331	0.005361	15.9597
10	2012	8000000	34000000	26.4	-0.327045	0.642922	0.327045	0.642922	3.18593	3.84317	-0.135804	0.880294	3.82864	1.79176	5.92852	52.91	0.66604	6.75344	14.7783	10.4279	9.47601	5.61875	15.6422	10.4153	4.30676	13.7788	0.175202	2.10901	10.6276	5.15329	5.18178	1.00401	0.94942	0.821172	1.15715	0.531832	1	0	0	0	0	0	0	0	1	0	0.006966	0.012482	16.0889
10	2013	8400000	43000000	30.3	-0.354181	0.683068	0.354181	0.683068	3.56608	4.05124	-0.200579	0.680078	3.68888	2.30259	5.93357	51.08	0.818325	4.46591	15.0178	10.4239	8.32773	6.53723	15.7333	10.6044	4.30676	13.8214	0.229111	1.82268	10.6385	5.32788	5.03044	0.970997	0.933173	0.895215	1.25091	0.59521	1	0	0	0	0	0	0	0	1	0	0.002014	0.004638	16.2214
10	2014	8800000	53000000	29.92	-0.382134	0.691174	0.382134	0.691174	4.0501	4.57242	-0.22035	0.680541	3.98898	3.21888	5.93859	49.98	0.655079	6.81783	14.7865	10.5487	9.6118	7.48504	15.7844	9.88211	4.30136	13.8671	0.243902	1.82168	10.6107	5.28827	5.50126	0.963546	0.914855	0.845333	1.28263	0.595047	1	0	0	0	0	0	0	0	1	0	0.006836	0.022003	16.3781
10	2015	8900000	63000000	29.937	-0.415453	0.651959	0.415453	0.651959	3.83365	4.58409	-0.250929	0.566257	4.04305	4.04305	5.94411	46.84	0.532105	6.81783	14.6559	10.5585	9.67778	6.99758	16.0255	10.0134	4.30136	13.9183	0.284553	1.4026	10.6248	5.73979	5.90263	0.966129	0.907568	0.840943	1.33499	0.638465	1	0	0	0	0	0	0	0	1	0	0.007316	0.029577	16.5209
10	2016	9300000	73000000	29.625	-0.427719	0.590174	0.427719	0.590174	4.44511	4.8247	-0.262304	0.474278	4.20469	4.56435	5.94803	45.79	0.792848	6.88653	14.7797	10.615	9.90379	8.36876	16.0745	10.0984	5.14166	14.2282	0.181287	1.21234	10.6704	6.04501	6.38519	0.910861	0.865588	0.857964	1.35557	0.678298	1	0	0	0	0	0	0	0	1	0	0.009237	0.042162	16.623
10	2017	9100000	82000000	26.601	-0.463715	0.680913	0.463715	0.680913	3.98948	4.3651	-0.270365	0.478456	4.39445	4.26268	5.94542	41.03	0.634111	6.90776	15.1347	10.6286	8.23483	7.71557	16.2333	10.2045	5.14166	14.2872	0.479532	0.887516	10.714	6.38519	6.88551	0.840224	0.834856	0.822522	1.37055	0.676381	1	0	0	0	0	0	0	0	1	0	0.001737	0.007404	16.7686
10	2018	8900000	92000000	26.692	-0.491446	0.532507	0.491446	0.532507	3.97702	4.77045	-0.283937	0.382301	4.23411	4.85981	5.9428	36.27	0.673921	6.91771	15.1335	10.6329	9.91532	7.29386	16.3189	10.3984	5.14166	14.2495	0.239766	0.725475	10.7558	6.86797	6.95273	0.8887	0.89888	0.896052	1.39653	0.723431	1	0	0	0	0	0	0	0	1	0	0.00904	0.043931	16.9083
10	2019	8700000	100000000	27.092	-0.522637	0.433459	0.522637	0.433459	3.91035	4.43042	-0.287308	0.372431	4.68213	4.68213	5.94542	33.21	0.442602	6.99393	15.0671	10.6233	8.60447	7.33527	16.0773	10.5966	5.14166	14.3397	0.263158	0.653634	10.7959	6.92067	7.38337	0.907634	0.920568	0.910725	1.38999	0.720258	1	0	0	0	0	0	0	0	1	0	0.002559	0.01198	17.0224
10	2020	9100000	110000000	27.36	-0.50628	0.452427	0.50628	0.452427	4.30138	4.87346			5.00395	4.83628	5.94803	32.13	0.609512	6.99393	15.0591	10.739	9.03469	7.70203						0.361585	10.8345	7.49887	7.6587	0.930001	0.925193	0.865817			1	0	0	0	0	0	0	0	1	0	0.009576	0.046313	17.1102
11	2007	13000000	15000000	45.51	-0.022176	1.275	0.022176	1.275					3.04452	0	6.54117	51.83	0.803577	6.66185	13.8377	9.96199								1.90899	10.3954	5.98141	5.82305	1.15496	1.14495	1.17569			1	0	0	1	0	0	0	1	0	0	0.008108	0	15.3653
11	2008	14000000	20000000	46.17	-0.072909	1.21379	0.072909	1.21379					3.4012	0	6.54635	50.52	0.728379	6.68336	14.0044	10.1131								1.82459	10.5344	6.01127	5.98896	1.17008	1.14906	1.06236			1	0	0	1	0	0	0	1	0	0	0.006502	0	15.4367
11	2009	14000000	30000000	43.23	-0.173524	1.32379	0.173524	1.32379					3.4012	0.693147	6.55165	48.24	0.641736	6.62274	14.3622	10.155								1.70106	10.6684	5.97126	6.00141	1.08572	1.10392	1.10078			1	0	0	1	0	0	0	1	0	0	0.006251	0.004333	15.7776
11	2010	16000000	41000000	43.7	-0.187937	1.41965	0.187937	1.41965					3.71357	0	6.58507	50.62	0.554392	6.66696	14.8708	10.3447								1.83818	10.7443	6.18002	6.07535	0.93068	0.95253	1.00052			1	0	0	1	0	0	0	1	0	0	0.007146	0	16.0067
11	2011	18000000	52000000	48.58	-0.216493	1.34958	0.216493	1.34958					4.09434	0	6.59701	52.56	0.428408	6.74288	15.429	10.4927								3.10368	10.8	6.20859	6.27476	0.962807	0.963574	0.958972			1	0	0	1	0	0	0	1	0	0	0.007315	0	16.2028
11	2012	19000000	65000000	52.4	-0.249245	1.33461	0.249245	1.33461					4.31749	2.48491	6.60611	52.59	0.473948	6.9344	15.5724	10.57								3.16488	10.8453	6.32436	6.69084	1.25112	1.23065	1.1638			1	0	0	1	0	0	0	1	0	0	0.007993	0.019862	16.353
11	2013	20000000	82000000	52.4	-0.280594	1.73227	0.280594	1.73227					4.20469	2.07944	6.61914	52.27	0.587013	7.08255	15.6441	10.5956								2.8954	10.8932	6.90073	6.68586	0.986113	0.983599	0.959655			1	0	0	1	0	0	0	1	0	0	0.008432	0.017534	16.5666
11	2014	21000000	100000000	53.066	-0.32397	1.63784	0.32397	1.63784					4.27667	2.77259	6.63134	51.97	0.916777	7.14045	15.8479	10.6614								2.83598	11.2964	6.97167	7.16085	0.974709	0.976134	0.917241			1	0	0	1	0	0	0	1	0	0	0.006713	0.018612	16.7295
11	2015	22000000	120000000	52.572	-0.340664	1.72505	0.340664	1.72505					4.82831	3.13549	6.64821	49.58	0.38067	7.23993	15.8568	10.7104								2.33074	10.9239	7.39572	7.43721	0.992488	0.990439	0.945254			1	0	0	1	0	0	0	1	0	0	0.008871	0.027815	16.8754
11	2016	23000000	150000000	51.889	-0.363338	1.65158	0.363338	1.65158					4.89784	2.99573	6.65544	49.59	0.863105	7.38088	15.8186	10.7669								1.55554	11.2678	7.49721	7.69939	0.959374	0.971529	0.967696			1	0	0	1	0	0	0	1	0	0	0.010589	0.03172	17.0242
11	2017	23000000	170000000	43.49	-0.411961	2.02985	0.411961	2.02985					5.40717	3.98898	6.65801	46.285	0.836778	7.46737	15.894	10.7869								0.895048	11.5233	7.62266	8.06432	0.97246	0.969996	0.942778			1	0	0	1	0	0	0	1	0	0	0.011563	0.046123	17.1472
11	2018	22000000	190000000	45.51	-0.457185	1.6438	0.457185	1.6438					5.3845	4.23411	6.65929	42.98	0.926489	7.71869	15.8903	10.7906								0.804251	11.7266	8.14584	8.23456	0.963927	0.979616	0.975133			1	0	0	1	0	0	0	1	0	0	0.012105	0.051253	17.2116
11	2019	21000000	220000000	47.561	-0.511746	1.36074	0.511746	1.36074					4.89035	5.11799	6.66568	39.86	0.72012	7.84385	16.0118	10.7719								0.646532	11.8954	8.14119	8.66579	0.938576	0.963337	0.962593			1	0	0	1	0	0	0	1	0	0	0.013785	0.07055	17.3034
11	2020	22000000	250000000	46.967	-0.517988	1.39398	0.517988	1.39398					5.34711	5.76519	6.67203	38.76	0.804543	7.97591	16.1025	10.8339								0.459172	12.0398	8.8118	8.92332	0.966941	0.996362	1.01091			1	0	0	1	0	0	0	1	0	0	0.014195	0.081834	17.4303
12	2007	7600000	15000000	25.71	-0.335033	0.777621	0.335033	0.777621	3.37172	4.29637	0.282686	0.892102	2.77259	0.693147	5.99993	56.65	1.62705	7.03791	13.9844	9.99502	10.4557	5.99437	16.0038	11.3429	5.55218	13.4418	0.089265	6.70789	11.219	5.49717	5.42495	0.979317	1.05144	1.13669	0.779614	0.528513	1	0	0	0	0	0	0	1	0	0	0.029887	0.020716	15.6249
12	2008	8400000	22000000	27.08	-0.38466	0.692317	0.38466	0.692317	3.29478	4.37564	0.400169	0.491304	3.13549	0	6.00955	56.64	1.3958	6.82979	14.0283	10.1565	10.651	5.8318	16.1524	11.2923	5.5549	13.6695	0.112989	5.32245	11.3237	5.5835	5.76519	1.15034	1.1035	0.980885	0.7142	0.670554	1	0	0	0	0	0	0	1	0	0	0.027897	0	15.8075
12	2009	9200000	33000000	30.17	-0.44314	0.552273	0.44314	0.552273	4.14742	4.7773	0.523609	0.351686	3.97029	0	6.01908	53.42	1.56023	7.19293	14.3765	10.2365	10.7414	7.61317	16.2151	11.3034	5.55748	13.8972	0.152384	5.04231	11.5689	5.86363	6.14633	1.08059	1.02008	0.886811	0.656337	0.739817	1	0	0	0	0	0	0	1	0	0	0.02752	0	16.1649
12	2010	10000000	39000000	34.64	-0.380758	0.369904	0.380758	0.369904	4.58518	4.98618	0.58255	0.215346	3.85015	2.19722	6.03117	53.57	1.31035	7.25134	14.74	10.3686	10.801	8.55772	16.3818	11.4285	5.56061	14.0555	0.186645	5.02442	11.499	6.32077	6.32257	0.960964	0.945401	0.839138	0.631892	0.822811	1	0	0	0	0	0	0	1	0	0	0.024586	0.054021	16.3973
12	2011	11000000	45000000	39.53	-0.341999	0.317107	0.341999	0.317107	4.51541	5.1269	0.500663	0.148675	4.49981	2.3979	6.04501	54.33	1.22468	7.51098	14.9798	10.5125	10.9599	8.3896	16.5368	11.4515	5.5649	14.2325	0.204323	7.59247	11.5625	6.41017	6.48311	1.03688	0.980086	0.841057	0.666372	0.870569	1	0	0	0	0	0	0	1	0	0	0.023055	0.055284	16.5471
12	2012	12000000	54000000	42.1	-0.309363	0.356659	0.309363	0.356659	4.63098	5.21991	0.477511	0.189963	4.84419	2.07944	6.06169	53.98	1.25684	7.55224	15.0849	10.6115	11.0352	8.63633	16.6275	11.5386	5.56605	14.3314	0.229533	7.94805	11.5625	6.56808	6.72263	1.07057	1.02545	0.907057	0.676814	0.840362	1	0	0	0	0	0	0	1	0	0	0.021818	0.045369	16.7123
12	2013	13000000	64000000	43.9	-0.295639	0.539155	0.295639	0.539155	4.85048	5.36953	0.493258	0.364755	5.09987	2.3979	6.05866	52.6	1.08176	7.61923	15.2722	10.7374	11.1351	9.11699	16.7076	11.5699	5.57025	14.3314	0.308571	7.61626	11.3756	6.83195	6.77194	1.04297	1.01929	0.992306	0.669677	0.732732	1	0	0	0	0	0	0	1	0	0	0.021843	0.052376	16.9104
12	2014	14000000	71000000	45.231	-0.20772	0.572726	0.20772	0.572726	4.81885	5.3464	0.46943	0.325102	4.96981	3.68888	6.07856	48.06	0.973322	7.69894	15.9468	10.7874	11.1805	9.03957	16.789	11.497	5.57519	14.6245	0.333586	7.25791	11.3966	7.04925	7.17549	1.00422	0.989271	0.968725	0.680536	0.754659	1	0	0	0	0	0	0	1	0	0	0.020246	0.074687	17.0453
12	2015	16000000	86000000	44.454	-0.167111	0.756947	0.167111	0.756947	4.71674	5.44235	0.427456	0.342079	5.66988	3.61092	6.12096	44.56	0.863294	7.72842	15.462	10.9052	11.2331	8.8072	16.8525	11.453	5.57485	14.8225	0.394373	6.01536	11.9588	7.43956	7.46107	1.00087	0.975437	0.929803	0.700547	0.745113	1	0	0	0	0	0	0	1	0	0	0.019032	0.068723	17.3197
12	2016	17000000	100000000	45.949	-0.178359	0.672974	0.178359	0.672974	5.23486	5.58929	0.37346	0.297296	5.80513	3.71357	6.14204	44.07	1.50235	7.77022	15.6205	10.9848	11.2924	10.011	16.9442	11.5142	5.57973	14.8754	0.445283	3.70636	12.3164	7.44249	7.65064	0.981279	0.963515	0.941815	0.728088	0.770834	1	0	0	0	0	0	0	1	0	0	0.019686	0.073105	17.7084
12	2017	18000000	120000000	96.083	-0.219256	-0.206427	0.219256	0.206427	4.98846	5.69801	0.370674	0.262831	6.06843	4.60517	6.15698	40.34	1.14707	7.96207	15.8085	11.0282	11.5012	9.38381	17.0248	11.5648	5.5835	14.9942	0.593985	1.76211	12.5793	7.47591	7.99766	0.982102	0.959912	0.928407	0.729568	0.791872	1	0	0	0	0	0	0	1	0	0	0.023163	0.106671	17.876
12	2018	19000000	140000000	39.793	-0.236148	0.870695	0.236148	0.870695	5.01734	5.73959	0.360097	0.283067	6.05209	5.10595	6.16752	36.61	0.90278	8.01632	15.9914	11.0807	11.5608	9.44177	17.1184	11.7531	5.58725	15.1956	0.722846	1.32793	12.7873	8.09986	8.23164	0.986767	0.980886	0.9498	0.735242	0.779383	1	0	0	0	0	0	0	1	0	0	0.022334	0.114037	17.9488
12	2019	19000000	160000000	39.077	-0.283063	0.872913	0.283063	0.872913	5.09772	5.75998	0.358659	0.278204	6.07535	5.20401	6.17587	32.92	1.161	8.06149	16.1208	11.09	11.6133	9.61753	17.2566	12.1542	5.59099	15.3564	0.761194	0.719894	12.9594	8.20713	8.63159	0.979566	0.978941	0.960175	0.727712	0.775341	1	0	0	0	0	0	0	1	0	0	0.023863	0.124182	18.0283
12	2020	19000000	180000000	39.168	-0.298049	0.874179	0.298049	0.874179	5.60749	6.33597			6.46303	5.62402	6.18415	30.96	1.42329	8.12563	16.1176	11.0184	12.1939	10.0984						0.700576	13.1062	8.75511	9.05415	0.9917	0.993671	0.985889			1	0	0	0	0	0	0	1	0	0	0.024281	0.136558	18.1083
13	2007	4800000	8500000	21.17	-0.230464	0.306234	0.230464	0.306234	3.13679	3.96871	0.641109	0.20837	3.04452	0.693147	5.95376	49.52	0.723991	5.75257	13.641	9.48281	8.58298	5.54207	16.1424	8.51859	6.5743	13.4583	0.014865	6.62745	9.63161	5.50126	5.40717	1.2631	1.23866	1.14679	0.609344	0.827561	1	0	0	0	0	0	0	0	1	0	0.007272	0.005041	15.0094
13	2008	5100000	9900000	21	-0.148708	0.259948	0.148708	0.259948	3.11169	4.0679	0.938489	0.22264	3.3322	0	6.0093	48.91	0.73289	5.86647	13.7528	9.60528	8.62047	5.48571	16.3152	8.62425	6.58709	13.6409	0.024214	6.03607	9.70363	5.59842	5.67675	1.3258	1.23936	1.07206	0.515866	0.817902	1	0	0	0	0	0	0	0	1	0	0.006075	0	14.9457
13	2009	5200000	13000000	21.32	-0.151141	0.195683	0.151141	0.195683	3.91911	4.39395	1.16322	0.223833	3.21888	0	6.06192	50.8	0.609436	5.90808	13.8859	9.62852	8.8371	7.30031	16.3261	8.05516	6.60029	13.7923	0.026693	5.00953	9.73211	5.71043	6.00635	1.20997	1.20484	1.19017	0.462275	0.817105	1	0	0	0	0	0	0	0	1	0	0.007212	0	15.1228
13	2010	5800000	16000000	21.79	-0.114802	0.207032	0.114802	0.207032	4.35649	4.63668	1.21807	0.221016	3.4012	0.693147	6.08268	50.65	0.601343	6.15698	14.1237	9.80234	9.21553	8.3435	16.5183	8.03883	6.61629	14.0077	0.040152	4.43029	9.77474	6.14419	5.95064	0.972627	1.02359	1.07732	0.450842	0.81899	1	0	0	0	0	0	0	0	1	0	0.008704	0.006033	15.3363
13	2011	6400000	20000000	26.96	-0.121814	0.06649	0.121814	0.06649	4.38251	4.83727	1.29671	0.251585	3.58352	0.693147	6.08882	52.56	0.487998	6.23245	14.5931	9.96806	9.59717	8.28543	16.675	8.1699	6.63503	14.2966	0.042138	3.88514	9.78723	6.14419	6.34036	0.999155	1.04871	1.13276	0.435406	0.798987	1	0	0	0	0	0	0	0	1	0	0.010235	0.007095	15.563
13	2012	6800000	24000000	29.1	-0.127324	0.059269	0.127324	0.059269	4.51779	4.95743	1.26546	0.327543	4.04305	1.09861	6.09131	51.72	0.456192	6.28786	14.6929	10.0476	9.81706	8.57415	16.7788	8.98782	6.61861	14.4692	0.052076	3.86658	9.68986	6.43455	6.60394	1.04494	1.03189	0.879709	0.441412	0.753271	1	0	0	0	0	0	0	0	1	0	0.011453	0.012583	15.7701
13	2013	7100000	30000000	29.6	-0.15558	0.204252	0.15558	0.204252	4.71066	5.06894	1.15655	0.268446	4.06044	1.94591	6.09807	52.18	0.42605	6.31536	15.6306	10.0812	9.91522	9.06639	16.8883	9.34749	6.63029	14.5976	0.068629	3.73892	9.63646	6.74641	6.56526	1.21136	1.25174	1.25505	0.463703	0.788366	1	0	0	0	0	0	0	0	1	0	0.01171	0.022787	16.0024
13	2014	7500000	36000000	29.532	-0.169887	0.218434	0.169887	0.218434	4.79235	5.12602	0.731653	0.310166	4.06044	2.3979	6.10991	47.86	0.339566	6.37161	15.2476	10.1667	9.98174	9.27636	16.9721	9.65336	6.6495	14.7834	0.084153	3.92921	10.1329	6.71052	6.68211	1.20465	1.21306	1.13574	0.577483	0.763262	1	0	0	0	0	0	0	0	1	0	0.011561	0.027723	16.1891
13	2015	8000000	44000000	29.519	-0.183371	0.249801	0.183371	0.249801	4.58924	5.04203	0.399636	0.368428	4.55388	3.29584	6.11457	46.15	0.316254	6.51471	15.1557	10.2235	9.72496	8.79862	17.0124	9.75214	6.66675	15.039	0.137433	3.3941	10.216	6.97261	7.0859	1.02608	1.03538	1.01592	0.714471	0.730766	1	0	0	0	0	0	0	0	1	0	0.008541	0.02815	16.3682
13	2016	9200000	52000000	28.63	-0.138191	0.349579	0.138191	0.349579	5.04685	5.24122	0.333613	0.34462	4.8752	3.29584	6.1181	47.06	0.562556	6.51323	15.2337	10.3721	10.0754	10.0862	17.0876	8.92904	6.68336	15.0675	0.112641	1.08486	9.65477	6.98472	7.25559	1.00034	0.988214	0.944044	0.749843	0.743704	1	0	0	0	0	0	0	0	1	0	0.011109	0.036613	16.4957
13	2017	9400000	60000000	22.792	-0.169676	0.694129	0.169676	0.694129	4.91462	5.31497	0.086014	0.392405	5.0876	3.4012	6.1181	44.04	1.04533	6.68461	15.3875	10.4393	10.1709	9.55238	17.1842	8.91005	6.6896	15.1556	0.130597	0.230848	9.97423	7.20341	7.45645	0.970443	0.971322	0.961762	0.920798	0.718182	1	0	0	0	0	0	0	0	1	0	0.011583	0.039396	16.6538
13	2018	9300000	69000000	23.315	-0.224042	0.533586	0.224042	0.533586	4.93437	5.36591	-0.103374	0.458943	4.86753	4.33073	6.1203	41.02	1.25907	6.7334	15.2546	10.4602	10.2897	9.55203	17.247	7.79028	6.69827	15.2588	0.171393	0.479575	9.8272	7.49443	7.71557	0.984238	1.0018	1.00585	1.11529	0.685427	1	0	0	0	0	0	0	0	1	0	0.012494	0.054108	16.7616
13	2019	8900000	78000000	22.977	-0.311209	0.436685	0.311209	0.436685	4.98247	5.34	-0.112826	0.452561	4.62497	4.75359	6.12468	32.7	1.41322	7.01212	15.2169	10.4223	10.2093	9.74629	17.2974	7.84228	6.70686	15.3375	0.162592	0.149372	9.90344	7.65917	8.02355	0.952583	0.991277	1.01957	1.11511	0.684632	1	0	0	0	0	0	0	0	1	0	0.012447	0.059166	16.8692
13	2020	9200000	89000000	24.018	-0.318507	0.383474	0.318507	0.383474	5.48072	5.874			4.91265	5.0626	6.12905	31.41	1.59506	7.07327	15.2512	10.517	10.7197	10.2336						0.18796	9.88456	8.1409	8.42595	0.946209	0.988606	1.02224			1	0	0	0	0	0	0	0	1	0	0.011	0.05569	16.9612
14	2007	11000000	16000000	80.49	0.047404	-0.481564	0.047404	0.481564	4.56769	4.97582	1.70017	1.95257	5.34233	0	5.85793	51.21	2.22127	8.17723	16.0072	10.5017	10.0789	8.63303	14.5403	7.36581	5.01356	12.6578	0.031799	15.3167	12.6055	6.39192	6.49224	0.948709	0.911793	0.801413	0.370347	0.338688	0	1	0	0	0	0	1	0	0	0	0.014442	0	17.0519
14	2008	12000000	21000000	79.1	0.072066	-0.479779	0.072066	0.479779	4.06624	4.87747	1.78653	2.10938	5.71703	1.38629	5.87577	50.48	2.69261	8.20876	16.1473	10.6544	10.3482	7.45945	14.7712	7.15461	5.0137	12.9432	0.043873	14.3209	12.6632	6.63463	6.70196	1.0186	0.949523	0.740007	0.358869	0.321608	0	1	0	0	0	0	1	0	0	0	0.01476	0.020461	17.192
14	2009	12000000	27000000	80.33	0.0857	-0.495098	0.0857	0.495098	5.05702	5.16838	1.49902	1.83361	6.01372	0	5.89358	43.72	2.32757	8.22577	16.5642	10.6992	10.1721	10.0352	14.9091	6.88755	5.01602	13.2994	0.051213	12.9954	12.6864	6.73934	6.95655	1.02327	0.973255	0.863726	0.400157	0.352906	0	1	0	0	0	0	1	0	0	0	0.011566	0	17.5428
14	2010	13000000	33000000	84.64	0.118084	-0.525496	0.118084	0.525496	4.55828	5.22247	1.5913	2.41749	6.08904	2.07944	5.90072	44.91	2.47923	8.28904	17.1163	10.8243	10.2521	8.57365	15.1926	6.79347	5.02111	13.5064	0.057067	13.5334	12.706	7.11802	7.13489	1.00033	0.9671	0.864288	0.385907	0.292612	0	1	0	0	0	0	1	0	0	0	0.010791	0.022439	17.7384
14	2011	14000000	39000000	83.8	0.126294	-0.484207	0.126294	0.484207	4.96269	5.5046	2.00486	2.81918	6.45362	2.56495	5.90072	45.63	3.24096	8.48694	17.3209	10.8055	11.126	9.37893	15.4308	8.11343	5.0186	13.6152	0.096831	15.513	12.7423	7.22766	7.24065	1.02541	0.982581	0.864418	0.332794	0.261836	0	1	0	0	0	0	1	0	0	0	0.021087	0.054088	17.8511
14	2012	16000000	49000000	103.5	0.131949	-0.542826	0.131949	0.542826	5.16377	5.58527	1.65969	3.1324	6.6733	2.48491	5.90099	44.8	3.44513	8.54189	17.5099	10.9049	11.2674	9.83753	15.5479	8.27868	5.0133	13.8096	0.113032	14.5879	12.7889	7.26822	7.50934	1.02645	0.969381	0.787643	0.375983	0.24199	0	1	0	0	0	0	1	0	0	0	0.021365	0.05309	17.9707
14	2013	16000000	60000000	96.7	0.06352	-0.44199	0.06352	0.44199	5.4488	5.74964	1.70725	3.81863	6.84482	2.94444	5.90454	43.6	3.54014	8.79346	17.582	11.0936	11.4556	10.5296	15.5295	8.42683	5.0093	13.8437	0.133511	12.7419	12.8446	7.69029	7.53849	1.02411	1.00402	0.955903	0.369378	0.207528	0	1	0	0	0	0	1	0	0	0	0.024237	0.071363	18.0799
14	2014	17000000	72000000	107.824	0.043338	-0.506463	0.043338	0.506463	5.26577	5.83291	3.62115	3.379	6.91572	3.17805	5.90971	40	4.38401	8.76155	17.64	10.9857	11.5869	10.0171	15.2803	7.88946	5.00395	13.8495	0.147651	11.9702	12.9015	7.72356	7.68754	1.01918	0.980601	0.871753	0.216396	0.228362	0	1	0	0	0	0	1	0	0	0	0.026132	0.083047	18.1907
14	2015	18000000	86000000	105.045	0.060679	-0.471287	0.060679	0.471287	5.06718	5.81742	4.83542	2.13657	7.25276	3.89182	5.90971	37.3	3.0484	8.81061	17.5694	11.0585	11.351	9.58677	15.2818	5.29832	4.99335	13.9708	0.162789	9.25243	12.9514	7.84971	7.9413	1.00878	0.967401	0.853726	0.171367	0.318819	0	1	0	0	0	0	1	0	0	0	0.019366	0.075368	18.3184
14	2016	19000000	98000000	104.053	0.080143	-0.481116	0.080143	0.481116	5.3833	5.64032	4.01087	1.45757	7.37275	4.23411	5.89715	36.12	1.96189	8.92186	17.4814	11.1307	10.741	10.774	15.2912	7.43307	4.97673	14.1113	0.193103	2.24771	12.9767	7.87778	8.20958	1.00126	0.95101	0.808646	0.199566	0.406906	0	1	0	0	0	0	1	0	0	0	0.010386	0.043975	18.431
14	2017	21000000	110000000	104.407	0.163011	-0.448626	0.163011	0.448626	4.84455	4.96855	7.67438	1.23907	7.44366	4.17439	5.9135	36.585	3.86796	8.91193	17.3838	11.2585	9.27921	10.3331	15.3479	8.06527	4.54329	14.2292	0.287234	1.39654	13.0014	8.15622	8.44505	0.993228	0.960304	0.863409	0.115282	0.446614	0	1	0	0	0	0	1	0	0	0	0.002139	0.008927	18.5465
14	2018	23000000	120000000	104.036	0.287902	-0.42491	0.287902	0.42491	4.65365	4.94669	10.1888	0.608889	7.37776	5.09987	5.92158	37.05	4.61688	8.89837	17.5054	11.3882	9.23161	10.6621	15.4389	7.16781	4.94876	14.2218	0.212766	1.82212	13.0255	8.47052	8.57678	0.975861	0.96111	0.900351	0.089375	0.621547	0	1	0	0	0	0	1	0	0	0	0.00174	0.008875	18.6432
14	2019	24000000	130000000	101.481	0.30561	-0.415298	0.30561	0.415298	4.4175	4.92435	10.1821	0.601552	7.47022	5.64545	5.94017	37.69	3.80055	9.00085	17.5737	11.4153	9.18163	8.54098	15.3758		4.94876	14.3753	0.22695	1.60933	13.049	8.56922	8.9933	0.974282	0.962761	0.910297	0.081298	0.620856	0	1	0	0	0	0	1	0	0	0	0.001664	0.009393	18.736
14	2020	24000000	130000000	101.363	0.3713	-0.414038	0.3713	0.414038	4.85925	5.41678			7.72046	5.98141	5.95842	36.21	5.3799	8.79331	17.7194	11.2738	9.64071	8.96802						1.7158	13.072	9.13173	9.32403	0.97567	0.972398	0.937538			0	1	0	0	0	0	1	0	0	0	0.001531	0.009158	18.8143
15	2007	4200000	5500000	46.19	-0.063952	-0.331579	0.063952	0.331579	3.09881	3.63219	1.05803	-0.441914	2.19722	1.38629	5.7262	52.46	0.825917	6.06843	14.3585	9.65381	8.76733	5.45199	15.5312	8.55526	6.34177	13.7417	0.035463	7.23452	10.3101	4.51086	4.48864	1.13127	1.0809	0.650182	0.485901	1.79184	0	1	0	0	0	0	0	0	1	0	0.009947	0.01379	14.9941
15	2008	4500000	7400000	47.2	-0.08754	-0.360115	0.08754	0.360115	2.45648	3.33821	1.10941	-0.398647	2.19722	2.56495	5.73754	52.92	0.768454	6.1591	14.5153	9.79668	9.12707	4.06407	15.7114	8.79225	6.34423	13.961	0.044131	7.16564	10.4331	4.66344	4.85203	1.098	1.08308	0.787054	0.474067	1.66292	0	1	0	0	0	0	0	0	1	0	0.011218	0.028774	15.1156
15	2009	4800000	11000000	42.07	-0.213346	-0.296295	0.213346	0.296295	3.89832	4.09337	0.5949	-0.365935	2.48491	1.38629	5.74876	47.69	0.630162	6.24417	14.3082	9.83681	9.12369	7.19944	15.7478	9.02244	6.34837	13.729	0.053772	6.99483	10.5307	4.84419	4.91998	1.27018	1.14681	0.5714	0.626999	1.57713	0	1	0	0	0	0	0	0	1	0	0.010506	0.014564	15.3339
15	2010	5200000	15000000	42.12	-0.26307	-0.294048	0.26307	0.294048	3.06267	4.02989	0.691851	-0.346601	3.66356	1.09861	5.75764	48.69	0.674223	6.44731	14.6853	9.9697	9.66142	5.35448	15.9908	9.02244	6.34232	13.9503	0.064155	6.89573	10.4396	5.04986	4.84419	1.22381	1.16732	0.91473	0.591069	1.53046	0	1	0	0	0	0	0	0	1	0	0.015272	0.016778	15.6026
15	2011	5800000	20000000	42.43	-0.297459	-0.218518	0.297459	0.218518	3.27047	3.95605	0.507834	-0.26237	3.8712	1.94591	5.76268	50.73	0.625797	6.49375	15.5061	10.1402	9.27191	5.80397	16.1818	9.02244	6.34106	14.1288	0.074977	10.1541	10.4547	4.97673	5.11199	1.26546	1.12524	0.679847	0.663203	1.35569	0	1	0	0	0	0	0	0	1	0	0.008143	0.015845	15.7006
15	2012	6300000	26000000	44.6	-0.338597	-0.191321	0.338597	0.191321	3.8149	4.36709	0.351727	-0.1633	3.68888	2.19722	5.7655	50.7	0.556668	6.53233	16.167	10.2333	9.95299	6.94102	16.2803	10.4583	6.32633	14.7854	0.080486	9.56304	10.5209	5.18178	5.99894	1.09348	1.03934	0.871679	0.739794	1.19517	0	1	0	0	0	0	0	0	1	0	0.014243	0.031295	15.8574
15	2013	6400000	34000000	46.5	-0.404252	-0.119882	0.404252	0.119882	3.98391	4.41043	0.337538	0.295459	3.89182	2.56495	5.8189	47.09	0.494366	6.57647	16.4473	10.2649	9.70839	7.32602	16.3254	10.6347	6.32257	13.8579	0.078995	9.0625	10.309	6.12905	5.72685	1.12742	1.03229	0.694935	0.747642	0.771927	0	1	0	0	0	0	0	0	1	0	0.010534	0.027019	16.0677
15	2014	6600000	42000000	41.97	-0.434853	-0.050757	0.434853	0.050757	3.80713	4.54658	0.823309	-0.155787	4.02535	3.4012	5.82393	44.47	0.582313	6.4892	16.7025	10.2958	9.80692	6.93199	16.3082	10.7744	6.31572	14.9587	0.097614	8.17247	10.3077	5.80513	5.79606	1.0795	1.0211	0.84318	0.548454	1.18453	0	1	0	0	0	0	0	0	1	0	0.011135	0.037874	16.1504
15	2015	6900000	49000000	40.748	-0.438132	-0.007117	0.438132	0.007117	3.58422	4.63661	0.635686	-0.29872	4.91265	3.66356	5.76048	41.77	0.26867	6.57368	16.7674	10.3414	9.85744	6.4532	16.3574	10.7639	6.30881	15.1728	0.105572	6.7701	10.2665	5.99645	6.32615	1.09729	1.02886	0.939479	0.611364	1.42596	0	1	0	0	0	0	0	0	1	0	0.011294	0.041374	16.285
15	2016	6600000	57000000	40.225	-0.488657	-0.118781	0.488657	0.118781	4.03666	4.73453	0.663534	-0.310471	4.74493	4.06044	5.7589	36.52	0.315298	6.63726	16.6481	10.3105	9.90897	7.42523	16.3997	10.8354	6.29895	15.7072	0.139706	1.48448	10.245	6.65028	6.80239	1.05474	0.979769	0.760581	0.60113	1.45027	0	1	0	0	0	0	0	0	1	0	0.013022	0.052874	16.3216
15	2017	6900000	63000000	39.754	-0.482196	-0.091837	0.482196	0.091837	3.78584	4.59988	1.29981	-0.549504	4.46591	4.09434	5.76205	36.52	0.676241	6.63332	16.6309	10.3942	9.74173	6.88972	16.4062	10.8368	6.2804	15.3501	0.149813	1.32522	10.2231	6.52796	6.83411	0.9653	0.924533	0.758918	0.434819	2.21978	0	1	0	0	0	0	0	0	1	0	0.010244	0.041943	16.3365
15	2018	7600000	70000000	39.461	-0.445389	-0.060856	0.445389	0.060856	3.95401	4.68006	1.10743	-0.624587	4.77912	5.10595	5.76205	36.52	0.65436	6.84588	16.6897	10.5153	9.80885	7.25146	16.4109	9.23151	6.27288	15.3901	0.177358	1.18247	10.2007	6.89467	6.96791	0.972446	0.923104	0.721121	0.474512	2.66374	0	1	0	0	0	0	0	0	1	0	0.009465	0.04833	16.4388
15	2019	7800000	77000000	38.326	-0.451408	-0.041233	0.451408	0.041233	3.17402	4.56113	1.10426	-0.626961	4.80402	5.16479	5.76205	37.2	0.622051	7.02108	16.2789	10.5485	8.85409	5.61125	16.2394	9.31821	6.2672	15.3895	0.182163	1.04866	10.1778	6.88857	7.24351	0.98461	0.931145	0.77679	0.467905	2.66113	0	1	0	0	0	0	0	0	1	0	0.003663	0.018917	16.5616
15	2020	8100000	84000000	37.804	-0.434681	-0.019586	0.434681	0.019586	3.49142	5.01724			5.25227	5.35659	5.76205	37.01	0.59942	7.09838	16.2727	10.6915	9.2968	5.89182						0.904667	10.1543	7.33889	7.37463	1.02815	0.973555	0.794825			0	1	0	0	0	0	0	0	1	0	0.006343	0.033978	16.7232
16	2007	2300000	2900000	22.42	-0.006409	-0.235165	0.006409	0.235165	2.64508	3.17812	-0.531664	-0.561748	1.38629	0	4.85593	59.07	1.31298	6.286	13.696	9.94458	8.17442	4.48547	15.0358	4.94164	6.13671	13.0841	0.017979	22.0895	8.75841	3.91202	4.02535	1.26545	1.35813	1.23045	2.13522	2.28179	0	1	0	0	0	0	0	0	0	1	0.009876	0	14.5337
16	2008	2500000	4000000	22.53	-0.073534	-0.270589	0.073534	0.270589	2.23478	3.10026	-0.521016	-0.565205	1.38629	0	4.86136	59.21	1.33965	6.33505	14.3709	10.0687	8.4931	3.58531	15.214	4.65396	6.14515	13.2883	0.017216	21.9696	8.85922	4.12713	4.43082	0.78907	0.899941	0.952035	2.08775	2.29993	0	1	0	0	0	0	0	0	0	1	0.010912	0	14.629
16	2009	2800000	6100000	22.93	-0.152275	-0.246655	0.152275	0.246655	3.5313	3.72479	-0.482563	-0.529344	2.30259	0	4.86599	57.15	1.21711	6.34036	14.6876	10.1805	8.37332	6.4475	15.3203	5.72685	6.15277	13.5965	0.018909	21.914	8.87347	4.45435	5.04343	1.31147	1.24566	1.11384	1.9326	2.1247	0	1	0	0	0	0	0	0	0	1	0.008482	0	14.8903
16	2010	3200000	8400000	23.74	-0.165638	-0.228965	0.165638	0.228965	3.06523	3.91495	-0.521868	-0.542436	2.63906	0	4.87137	59.46	1.20645	6.39526	15.2009	10.3703	8.23616	5.40322	15.4968	7.79647	6.14453	13.7906	0.02758	23.9337	9.24522	5.03695	4.67283	0.953241	0.981297	0.941829	2.09147	2.18549	0	1	0	0	0	0	0	0	0	1	0.005952	0	15.1213
16	2011	3700000	11000000	26.05	-0.158699	-0.204949	0.158699	0.204949	3.54024	4.22927	-0.65812	-0.519572	2.3979	1.60944	4.87596	59.44	1.05873	6.4599	15.5094	10.5584	9.80554	6.36158	15.7024	8.13623	6.14954	14.0453	0.036286	22.1348	9.27968	4.82028	5.31812	1.19049	1.11512	0.803748	2.925	2.08148	0	1	0	0	0	0	0	0	0	1	0.022178	0.035694	15.2744
16	2012	4100000	13000000	27.6	-0.118737	-0.157368	0.118737	0.157368	3.62673	4.19713	-0.615547	-0.460999	3.21888	2.56495	4.88129	58.89	1.10007	6.53814	15.8072	10.6851	10.068	6.53664	15.8334	8.28577	6.14954	14.212	0.044824	21.6002	9.39258	5.56834	5.95842	1.04408	0.998886	0.795831	2.6011	1.85528	0	1	0	0	0	0	0	0	0	1	0.024723	0.063414	15.4835
16	2013	4000000	16000000	28.6	-0.21493	-0.097122	0.21493	0.097122	3.72742	4.19327	-0.680601	-0.387179	3.17805	1.79176	4.88583	57.68	1.07044	6.58617	16.1632	10.7364	10.1849	6.74572	15.9379	8.31972	6.15358	14.3015	0.048895	20.5179	9.4219	5.94803	5.05625	1.00466	1.02192	1.05379	3.13088	1.6318	0	1	0	0	0	0	0	0	0	1	0.026825	0.048065	15.6359
16	2014	4000000	20000000	28.539	-0.275848	-0.14267	0.275848	0.14267	3.48469	4.28831	-0.477285	-0.35721	2.63906	1.38629	4.89035	54.63	0.958375	6.35957	16.2374	10.7006	10.2256	6.23418	16.0343	8.34141	6.15634	14.4425	0.0636	19.4431	9.53148	5.09987	5.25227	0.884486	0.95104	0.978121	1.91309	1.55572	0	1	0	0	0	0	0	0	0	1	0.027495	0.038117	15.6864
16	2015	3900000	24000000	27.303	-0.352388	-0.163924	0.352388	0.163924	3.28706	4.42192	-0.475794	-0.286806	3.49651	2.89037	4.88809	49.83	0.5774	6.40853	15.9914	10.6617	10.3255	5.81872	16.1237	8.60959	6.14716	14.6272	0.087721	17.0958	9.52705	5.52146	5.63835	1.04687	1.00377	0.917005	1.90765	1.40214	0	1	0	0	0	0	0	0	0	1	0.03189	0.092173	15.7914
16	2016	4000000	27000000	25.366	-0.357348	-0.153428	0.357348	0.153428	3.54108	4.34236	-0.524415	-0.318289	3.09104	3.17805	4.8828	48.03	0.556146	6.47235	15.9262	10.7024	10.3464	6.35013	16.1938	8.51939	6.14633	14.706	0.119914	12.7781	9.56781	5.64191	5.62402	1.02716	1.00555	0.938485	2.10268	1.4669	0	1	0	0	0	0	0	0	0	1	0.033215	0.105558	15.8205
16	2017	4200000	30000000	25.415	-0.334442	-0.15059	0.334442	0.15059	3.24714	4.11757	-0.210662	-0.28312	2.83321	3.7612	4.8828	47.53	0.856905	6.50728	16.0993	10.7746	9.35019	5.75192	16.2783	8.43381	6.14204	14.79	0.141935	8.8844	9.60697	5.68698	6.10256	0.915168	0.949865	0.919558	1.26688	1.39493	0	1	0	0	0	0	0	0	0	1	0.011555	0.043461	15.9956
16	2018	4400000	31000000	24.204	-0.277792	-0.11883	0.277792	0.11883	2.88204	3.97137	-0.191424	-0.202072	3.73767	5.04343	4.8828	47.03	0.527617	6.55108	16.0607	10.8585	8.81262	5.59063	16.3414	8.48384	6.13556	14.8769	0.149351	4.96008	9.64465	5.90808	5.7869	1.01091	0.951374	0.690841	1.23674	1.25325	0	1	0	0	0	0	0	0	0	1	0.006059	0.030559	16.1508
16	2019	4200000	32000000	21.628	-0.280977	-0.075985	0.280977	0.075985	2.30102	3.80007	-0.197504	-0.203072	3.4012	5.6058	4.8828	45.53	0.563036	6.62007	16.1419	10.8352	7.56838	3.74287	16.3412	8.28803	6.12905	14.9301	0.276688	1.03553	9.68097	5.77455	6.1506	0.984199	0.963883	0.789221	1.2346	1.24437	0	1	0	0	0	0	0	0	0	1	0.001858	0.010413	16.2435
16	2020	4400000	33000000	22.19	-0.208166	-0.097436	0.208166	0.097436	2.53113	4.18008			3.55535	5.15906	4.8828	45.01	0.570458	6.63332	16.0986	10.9375	7.9468	3.93002						2.99781	9.71601	6.37502	6.81454	0.96136	0.95395	0.819637			0	1	0	0	0	0	0	0	0	1	0.004022	0.020752	16.278
17	2007	4700000	6400000	35.65	-0.085259	-0.057522	0.085259	0.057522	2.52565	3.07544	0.061049	0.965903	2.30259	0	5.78259	59.6	1.17098	6.87109	14.3239	9.7343	9.66052	4.21054	15.1362	6.59715	6.04933	13.1204	0.024804	7.9633	10.1124	4.34381	4.7185	0.889851	0.831345	0.637849	0.942464	0.508672	0	1	0	0	0	0	0	0	1	0	0.021662	0	15.0977
17	2008	5400000	8200000	34.98	0.002466	0.003053	0.002466	0.003053	1.8513	2.70148	0.081926	0.976795	1.38629	1.60944	5.78874	63.47	1.01205	6.94698	15.2065	9.94372	10.5769	2.73525	15.4012	8.16052	6.05221	13.3231	0.026401	7.66746	10.1732	4.85981	5.31812	0.858427	0.917547	0.986126	0.924277	0.505869	0	1	0	0	0	0	0	0	1	0	0.039929	0.064263	15.1976
17	2009	6200000	12000000	35.96	-0.026827	0.038473	0.026827	0.038473	3.19926	3.419	-0.042331	1.02933	3.09104	0.693147	5.79454	62.78	1.05687	7.02198	15.1987	10.0672	9.30265	5.65113	15.5399	6.55108	6.05352	13.5198	0.030536	7.50799	10.3208	5.36129	5.4161	1.20851	1.18862	1.1061	1.0442	0.492773	0	1	0	0	0	0	0	0	1	0	0.009663	0.006698	15.3754
17	2010	6900000	16000000	37.3	-0.062518	0.022639	0.062518	0.022639	2.56524	3.53846	-0.070712	1.0645	3.4012	1.38629	5.80091	65.38	1.07783	7.08841	15.7481	10.2271	9.53907	4.2962	15.7474	8.44182	6.05334	13.7373	0.036353	8.71488	10.5245	5.56452	5.56068	1.20028	1.20131	1.2617	1.07609	0.48438	0	1	0	0	0	0	0	0	1	0	0.010219	0.014167	15.6579
17	2011	8400000	20000000	39.39	0.019849	0.179691	0.019849	0.179691	2.94187	3.65586	-0.062127	1.30496	4.21951	1.38629	5.81294	67.89	1.30993	7.18311	16.1581	10.503	9.93866	5.09611	15.9611	9.42521	6.05467	14.0146	0.045232	10.5554	10.331	5.76205	5.79606	1.26609	1.24221	1.17266	1.06624	0.433848	0	1	0	0	0	0	0	0	1	0	0.01098	0.015221	15.8044
17	2012	9000000	27000000	39.5	-0.060675	0.263581	0.060675	0.263581	4.42401	4.90565	-0.04756	1.53047	4.65396	1.94591	5.81473	67.36	1.27609	7.32975	16.5965	10.5846	10.2374	8.26073	16.096	9.60898	6.05585	14.1664	0.053915	9.85499	10.3266	5.86363	6.08904	1.15621	1.12148	1.09721	1.04993	0.395183	0	1	0	0	0	0	0	0	1	0	0.01327	0.025822	15.9455
17	2013	8800000	35000000	45.1	-0.188884	0.213625	0.188884	0.213625	4.61258	4.98929	-0.108224	1.81633	4.30407	1.09861	5.82275	65.01	1.14812	7.41457	16.6483	10.5801	10.3502	8.68553	16.1851	9.20834	6.05631	13.9928	0.060918	9.49906	10.3852	6.41836	6.17379	1.30923	1.33713	1.38616	1.12136	0.355072	0	1	0	0	0	0	0	0	1	0	0.014517	0.015948	16.0334
17	2014	8700000	44000000	44.474	-0.282086	0.154802	0.282086	0.154802	3.91168	4.68731	-0.138028	1.69901	4.67283	2.70805	5.82571	58.33	0.603802	7.39203	16.5476	10.5763	10.4459	7.1261	16.2637	8.86996	6.05444	14.3312	0.086854	8.64292	10.6252	6.2106	6.27476	1.04854	1.02946	0.999232	1.16013	0.370507	0	1	0	0	0	0	0	0	1	0	0.015875	0.042991	16.1349
17	2015	7800000	55000000	42.708	-0.415788	0.042866	0.415788	0.042866	2.56298	3.71349	-0.153801	1.49852	4.96981	2.99573	5.83247	51.13	0.670382	7.48885	16.2796	10.4639	10.717	4.28781	16.2992	8.86912	6.04128	14.4701	0.118926	6.22445	10.5881	6.19236	6.19236	1.1108	1.05527	0.958577	1.18175	0.400237	0	1	0	0	0	0	0	0	1	0	0.023509	0.070427	16.2421
17	2016	8200000	65000000	42.566	-0.434837	0.000564	0.434837	0.000564	2.94616	3.76491	-0.340423	1.42262	5.10595	2.70805	5.82305	50.92	1.50659	7.55381	16.0242	10.5204	10.7685	5.10077	16.3787	8.46062	6.04026	14.5098	0.154762	2.96208	10.5487	6.11368	6.22456	1.11378	1.03331	0.856089	1.51612	0.412777	0	1	0	0	0	0	0	0	1	0	0.024835	0.067254	16.2978
17	2017	9200000	73000000	42.996	-0.401154	0.073371	0.401154	0.073371	2.87951	3.80018	-0.353445	1.32764	4.43082	3.46574	5.82305	52.555	0.713299	7.59085	16.0708	10.6663	10.5576	4.96098	16.4048	7.91132	6.02828	14.5926	0.681928	1.9024	10.5078	6.13556	6.63068	0.989226	0.945164	0.815156	1.54666	0.42962	0	1	0	0	0	0	0	0	1	0	0.017579	0.060926	16.4292
17	2018	9900000	82000000	43.102	-0.377468	0.079158	0.377468	0.079158	3.02368	3.86997	-0.351654	1.16157	4.15888	4.33073	5.826	54.19	0.606314	7.64492	16.0412	10.7693	10.5866	5.26456	16.4629	8.39683	6.02102	14.705	0.723301	0.977356	10.4651	6.62141	6.9976	0.937711	0.901551	0.745713	1.54239	0.462626	0	1	0	0	0	0	0	0	1	0	0.015924	0.068962	16.5564
17	2019	9700000	91000000	45.973	-0.412878	-0.035893	0.412878	0.035893	2.33006	4.13217	-0.361181	1.15821	3.89182	4.58497	5.82895	53.35	0.475051	7.74066	16.4507	10.7626	10.6162	3.78626	16.4779	8.42178	6.01127	14.8163	0.955882	1.43991	10.4205	7.11396	7.52132	0.927594	0.932156	0.826997	1.5332	0.455826	0	1	0	0	0	0	0	0	1	0	0.017158	0.078668	16.674
17	2020	10000000	100000000	46.906	-0.395141	-0.042091	0.395141	0.042091	2.56306	4.54539			4.44265	5.18739	5.83188	52.51	0.594629	7.66856	16.4298	10.8926	11.147	3.97557						1.20867	10.3738	7.62168	7.79934	0.95167	0.96579	0.89806			0	1	0	0	0	0	0	0	1	0	0.016914	0.087737	16.8174
18	2007	3600000	5300000	24.75	-0.162015	0.031499	0.162015	0.031499	2.72981	3.28749	-0.256405	0.560875	2.30259	0.693147	5.36831	63.57	1.31639	5.52943	14.1207	9.84017	10.3823	4.6444	16.4459	11.7531	5.11943	14.5019	0.327374	10.1274	8.74417	3.46574	3.91202	0.73503	0.806079	0.849661	1.34482	0.640666	0	1	0	0	0	0	0	0	0	1	0.058452	0.040516	15.0269
18	2008	4200000	7200000	25.78	-0.113892	0.048627	0.113892	0.048627	2.26851	3.15208	-0.322861	0.634921	2.63906	0	5.37157	63.51	1.42433	5.56068	14.8476	10.0724	10.3254	3.65293	16.5628	12.2271	5.15716	14.683	0.31128	10.011	8.93709	3.97029	4.17439	0.955942	1.16123	1.57728	1.4768	0.61165	0	1	0	0	0	0	0	0	0	1	0.04015	0	15.142
18	2009	4800000	10000000	26.82	-0.111139	0.084341	0.111139	0.084341	3.95691	4.16885	-0.279884	0.822519	2.77259	1.09861	5.37482	63.32	1.33757	5.6058	14.7643	10.2076	9.87473	7.25286	16.6704	12.0357	5.17615	14.8015	0.36452	9.22058	9.0027	4.23411	4.8752	1.26876	1.25318	1.46724	1.38867	0.548691	0	1	0	0	0	0	0	0	0	1	0.021904	0.024064	15.2675
18	2010	5500000	13000000	27.15	-0.100112	0.111155	0.100112	0.111155	3.30873	4.24214	-0.268348	0.903928	2.77259	1.09861	5.37713	63.6	1.42648	5.6204	14.9652	10.384	9.47983	5.87949	16.8408	12.0415	5.19412	14.937	1.98657	10.4111	8.98269	5.0814	5.44674	0.954505	1.00207	1.08316	1.36677	0.52523	0	1	0	0	0	0	0	0	0	1	0.012132	0.013329	15.4698
18	2011	6200000	17000000	28.88	-0.094942	0.177261	0.094942	0.177261	3.77736	4.45262	-0.239255	0.982949	3.80666	1.60944	5.37944	65.46	1.3311	5.63479	15.101	10.5766	9.98962	6.85904	17.05	12.0585	5.22198	15.1741	0.543281	10.0232	8.50106	5.71373	5.41165	1.09489	1.09229	1.05815	1.3145	0.504299	0	1	0	0	0	0	0	0	0	1	0.015732	0.025319	15.6615
18	2012	6800000	22000000	28.9	-0.109621	0.311595	0.109621	0.311595	3.84154	4.40103	-0.230005	1.03252	3.63759	1.60944	5.38404	64.55	1.47775	5.72359	15.474	10.6978	10.1572	6.98863	17.1538	11.9795	5.25175	15.3437	0.675746	8.7617	8.68389	5.36598	5.68698	1.28006	1.31705	1.47359	1.29871	0.491999	0	1	0	0	0	0	0	0	0	1	0.016065	0.025855	15.8657
18	2013	6800000	28000000	37.9	-0.209085	0.113182	0.209085	0.113182	4.08803	4.53337	-0.247159	1.57799	3.46574	1.09861	5.38816	62.45	1.37417	6.08222	15.3576	10.7604	10.2541	7.51204	17.2227	12.1314	5.28219	15.4579	0.696138	8.72637	8.72713	5.94542	5.78383	1.25115	1.30586	1.38519	1.3283	0.387899	0	1	0	0	0	0	0	0	0	1	0.017045	0.018726	15.9661
18	2014	6800000	35000000	37.702	-0.292814	0.056027	0.292814	0.056027	3.79878	4.57578	-0.275765	1.63626	3.73767	0.693147	5.38862	58.76	1.22247	6.01616	15.2704	10.7132	10.2552	6.89421	17.304	12.1915	5.31518	15.5171	0.717797	8.27406	8.7603	5.8522	5.78996	1.01924	0.993497	0.848441	1.38077	0.379325	0	1	0	0	0	0	0	0	0	1	0.016859	0.011686	16.0355
18	2015	6800000	43000000	37.3	-0.357781	0.035229	0.357781	0.035229	3.59084	4.67469	-0.332783	1.62551	4.29046	2.63906	5.38998	55.4	1.24521	6.17587	14.686	10.7143	10.1533	6.45869	17.3611	12.2519	5.35257	15.6891	0.68198	7.89146	8.7456	5.90263	5.9135	1.12724	1.07841	0.98386	1.49876	0.380878	0	1	0	0	0	0	0	0	0	1	0.015373	0.04057	16.1138
18	2016	6800000	51000000	35.57	-0.404436	-0.014767	0.404436	0.014767	3.77268	4.52394	-0.35208	1.591	4.17439	3.21888	5.39363	52.88	0.562525	7.01661	14.7372	10.7204	9.90409	6.85291	17.4489	12.3122	5.39816	15.8419	0.764706	7.04743	8.75227	5.56834	5.91889	1.09928	1.02124	0.828892	1.5434	0.385952	0	1	0	0	0	0	0	0	0	1	0.012668	0.040775	16.1971
18	2017	7100000	57000000	35.67	-0.395044	0.004572	0.395044	0.004572	3.61497	4.4776	-0.367876	1.65634	4.2485	3.29584	5.39363	52.99	0.745857	7.06476	14.9207	10.8095	9.90588	6.51684	17.5739	12.3793	5.44242	15.8913	0.904762	1.92881	8.75888	5.89164	6.32077	1.0303	0.946881	0.648707	1.58197	0.376458	0	1	0	0	0	0	0	0	0	1	0.011755	0.038742	16.3178
18	2018	8100000	62000000	35.328	-0.323626	0.07752	0.323626	0.07752	3.70717	4.51638	-0.405145	1.65391	3.97029	4.21951	5.39816	53.1	0.659069	7.12287	15.2315	10.9651	10.2556	6.70086	17.6849	12.0582	5.49306	16.0044	0.979424	1.29528	8.76546	6.30262	6.48158	0.96485	0.920942	0.689936	1.68108	0.376802	0	1	0	0	0	0	0	0	0	1	0.013923	0.058746	16.437
18	2019	8000000	67000000	37.038	-0.343581	-0.014988	0.343581	0.014988	2.62059	4.4135	-0.406301	1.64654	3.52636	4.52179	5.40268	54.32	1.12542	7.20042	15.1749	10.9633	10.3476	4.41176	17.909	12.196	5.56452	16.0271	0.904215	0.938992	8.77199	6.50728	6.84055	0.883205	0.883798	0.727359	1.68033	0.374279	0	1	0	0	0	0	0	0	0	1	0.015876	0.071787	16.5461
18	2020	8400000	72000000	35.64	-0.301227	0.046156	0.301227	0.046156	2.88265	4.85485			3.80666	4.97673	5.40717	53.51	1.22348	7.32647	15.5582	11.0816	10.865	4.63235						0.496127	8.77848	6.92658	7.11802	0.91141	0.914718	0.772266			0	1	0	0	0	0	0	0	0	1	0.016409	0.081664	16.6513
19	2007	2900000	3400000	13.63	0.119664	0.302032	0.119664	0.302032	1.85254	2.36702	0.123482	0.388433	0	0	5.02454	60.67	0.783364	5.73657	14.2646	9.99095	8.30177	2.74101	15.9612	10.7151	6.13794	13.4342	0.046939	12.1995	4.98361	2.30259	2.94444	1.48063	1.24087	1.27997	0.89009	0.720236	0	1	0	0	0	0	0	0	0	1	0.009227	0	13.9577
19	2008	3400000	5000000	14.29	0.080603	0.324836	0.080603	0.324836	1.15559	1.89229	0.107828	0.361537	1.60944	0	5.03825	61.84	0.856246	5.73657	14.6527	10.2204	8.71095	1.21438	16.1201	10.8208	6.14954	13.7349	0.050774	10.4325	5.20401	3.21888	3.63759	1.58654	1.25466	0.831294	0.902667	0.734464	0	1	0	0	0	0	0	0	0	1	0.010026	0	14.319
19	2009	4500000	7600000	17.26	0.181209	0.371396	0.181209	0.371396	2.52815	2.74322	0.183305	0.458456	2.07944	1.09861	5.05178	52.34	0.860583	5.743	14.436	10.5038	8.53464	4.2247	16.2819	10.9154	6.15649	14.0039	0.072296	12.8538	5.38907	3.66356	4.14313	0.881862	0.846154	0.95843	0.845091	0.685657	0	1	0	0	0	0	0	0	0	1	0.006192	0.006803	14.4809
19	2010	5000000	10000000	17.89	0.126702	0.359394	0.126702	0.359394	1.90298	2.83929	0.102898	0.390104	2.30259	0.693147	5.06386	56.56	0.811478	5.72685	14.6385	10.6239	9.53907	2.85056	16.4763	11.1573	6.16617	14.2043	0.079003	12.3839	5.54126	4.02535	3.78419	0.978204	0.851984	0.787736	0.906702	0.71937	0	1	0	0	0	0	0	0	0	1	0.014033	0.009727	14.497
19	2011	5900000	14000000	19.7	0.115221	0.449259	0.115221	0.449259	2.39602	3.0949	-0.057273	0.433753	2.77259	0	5.14924	58.32	0.847508	5.78383	15.1562	10.8136	9.35773	3.932	16.6881	11.3934	6.17212	14.4167	0.119652	13.0165	5.67675	4.18965	4.58497	0.92972	0.878257	0.778868	1.06075	0.69747	0	1	0	0	0	0	0	0	0	1	0.008752	0	14.5693
19	2012	6800000	18000000	20.4	0.121725	0.623699	0.121725	0.623699	2.53755	3.1102	-0.095762	0.560422	3.17805	1.38629	5.15329	59.18	0.895492	6.6174	15.3701	10.9717	9.50301	4.23686	16.8201	11.3967	6.17898	14.612	0.136788	10.7532	5.79301	4.52179	4.94164	1.33269	1.25024	1.28145	1.1059	0.640852	0	1	0	0	0	0	0	0	0	1	0.008399	0.011643	14.6701
19	2013	6800000	24000000	20.5	-0.032253	0.798919	0.032253	0.798919	2.89244	3.36365	-0.210047	0.839693	2.56495	1.38629	5.15848	56.03	0.90978	6.62274	15.2977	10.9851	9.64342	4.99392	16.9228	11.4569	6.19339	14.7796	0.194076	10.2025	6.90975	5.23644	4.82831	1.25354	1.18739	0.900097	1.2659	0.543569	0	1	0	0	0	0	0	0	0	1	0.009304	0.012898	14.7993
19	2014	6600000	30000000	20.224	-0.1493	0.675919	0.1493	0.675919	2.681	3.48836	-0.240148	1.13341	2.99573	2.07944	5.16421	54.09	0.678371	6.67203	15.0384	10.9572	9.64342	4.54364	17.0369	11.5249	6.20939	14.8253	0.195014	9.31778	9.0956	4.8828	4.70048	0.996319	1.02886	1.16843	1.31605	0.468734	0	1	0	0	0	0	0	0	0	1	0.00944	0.01963	14.9238
19	2015	5900000	37000000	19.698	-0.29976	0.492323	0.29976	0.492323	2.53195	3.64403	-0.305021	1.18052	2.89037	2.19722	5.16935	45.09	0.668652	6.34914	15.2464	10.8446	8.88655	4.22905	17.136	11.5945	6.21876	15.0848	0.171287	6.05892	9.27256	4.59512	4.57471	0.940106	0.934375	0.916034	1.43889	0.458606	0	1	0	0	0	0	0	0	0	1	0.005	0.010986	15.0926
19	2016	5900000	40000000	18.895	-0.288617	0.425999	0.288617	0.425999	3.0633	3.84803	-0.341017	1.06142	3.2581	2.56495	5.0876	43.05	0.363855	6.42487	13.7663	10.8592	9.1935	5.36381	17.2576	11.6645	6.23048	15.1215	0.232283	1.92951	9.33759	4.7185	5.09987	1.03192	0.922055	0.663425	1.51749	0.485103	0	1	0	0	0	0	0	0	0	1	0.007114	0.018248	15.5688
19	2017	6100000	43000000	18.596	-0.280122	0.441447	0.280122	0.441447	2.85697	3.64535	-0.357155	1.39665	2.48491	2.77259	5.17615	40.65	0.573448	6.46147	15.0356	10.9208	7.76472	4.96829	17.3812	11.709	6.24222	15.2722	0.276265	1.82391	9.39864	5.14749	5.34233	0.894499	0.9	0.864316	1.55558	0.417249	0	1	0	0	0	0	0	0	0	1	0.001623	0.004499	15.6461
19	2018	6400000	46000000	18.503	-0.229175	0.425171	0.229175	0.425171	2.56349	3.74702	-0.399421	1.45736	2.94444	3.17805	5.09375	38.25	0.322975	6.59304	15.0665	11.0007	8.19589	5.3048	17.4912	11.3182	6.25575	15.2738	0.328215	1.42739	9.45618	5.2575	5.52545	0.937075	0.893081	0.792161	1.66506	0.40694	0	1	0	0	0	0	0	0	0	1	0.002252	0.007156	15.8148
19	2019	6300000	49000000	18.658	-0.241847	0.346776	0.241847	0.346776	2.14634	3.8393	-0.400188	1.44792	2.77259	4.26268	5.09375	39.82	0.341132	6.77992	15.0965	10.9946	8.49617	3.39097	17.6745	10.9193	6.25767	15.2981	0.358238	1.03087	9.51059	5.42495	5.95842	0.907755	0.897651	0.878887	1.66119	0.40385	0	1	0	0	0	0	0	0	0	1	0.00318	0.013557	15.969
19	2020	6500000	51000000	18.339	-0.190568	0.378219	0.190568	0.378219	2.36098	4.22323			2.48491	4.54329	5.09375	40	0.228865	6.8773	15.3932	10.9885	8.92098	3.56052						0.634353	9.56219	6.04025	6.37502	1.06033	1.10937	1.08681			0	1	0	0	0	0	0	0	0	1	0.003866	0.017566	16.1336
20	2007	4000000	6600000	31.99	-0.2142	-0.161782	0.2142	0.161782	3.552	4.02983	-0.007373	0.023521	2.83321	0	5.75226	54.96	0.81352	8.98532	14.2045	9.62622	8.65678	6.45945	16.7985	11.1565	6.4462	14.1738	0.107159	6.31456	10.6139	4.66344	4.8752	1.13084	1.00145	0.720665	1.00743	0.97702	0	1	0	0	0	0	0	0	1	0	0.009297	0	14.7607
20	2008	4500000	8900000	32.25	-0.202203	-0.153626	0.202203	0.153626	3.04888	3.89696	0.000558	0.105457	2.30259	0	5.7589	57.96	0.883409	11.8313	14.7178	9.81022	8.85209	5.34157	16.9441	11.5144	6.45512	14.3932	0.096418	6.16923	10.8559	5.02388	4.92725	0.951131	0.882809	0.664084	0.999442	0.904603	0	1	0	0	0	0	0	0	1	0	0.008549	0	14.8569
20	2009	5100000	12000000	36	-0.181199	-0.203704	0.181199	0.203704	3.99079	4.16654	0.098873	0.158834	3.04452	0	5.76519	52.22	0.824059	11.2122	15.4179	9.9201	8.8605	7.47483	17.0752	11.5447	6.45821	14.5338	0.131799	4.59565	10.8991	4.94876	5.273	1.12958	1.14525	1.16512	0.910023	0.862936	0	1	0	0	0	0	0	0	1	0	0.00756	0	15.1031
20	2010	5700000	16000000	35.06	-0.167602	-0.156009	0.167602	0.156009	3.31945	4.17799	0.02893	0.172521	3.21888	0	5.76988	54.76	0.839477	9.26578	15.1723	10.0972	8.78508	5.93056	17.257	11.6829	6.47064	14.7803	0.82056	5.89916	10.9621	5.33272	5.15329	0.956832	0.913957	0.706286	0.971884	0.852863	0	1	0	0	0	0	0	0	1	0	0.005793	0	15.3623
20	2011	6200000	20000000	34.94	-0.20031	-0.091988	0.20031	0.091988	3.64548	4.2291	-0.177813	0.135445	3.95124	1.09861	5.7872	54.82	0.77426	7.01212	15.6433	10.2146	8.78063	6.65926	17.4362	11.7578	6.47605	15.1056	0.205218	6.60292	11.0313	5.19296	5.31321	1.13213	0.983647	0.671491	1.21627	0.880712	0	1	0	0	0	0	0	0	1	0	0.004721	0.005186	15.6259
20	2012	6700000	25000000	34.6	-0.224271	0.001074	0.224271	0.001074	3.82643	4.34036	-0.207565	0.172497	4.09434	1.94591	5.78105	54.58	0.786518	7.12125	15.8442	10.312	9.39299	7.00426	17.5575	11.8047	6.48509	15.2283	0.264001	6.79459	11.1321	5.41165	5.59099	1.07117	1.01738	0.862759	1.26193	0.852881	0	1	0	0	0	0	0	0	1	0	0.007681	0.014946	15.8352
20	2013	6800000	32000000	36.7	-0.294544	0.068302	0.294544	0.068302	4.05112	4.47649	-0.259702	0.144387	3.98898	1.38629	5.7921	52.42	0.80919	7.14125	15.8645	10.341	9.82043	7.46513	17.6611	11.8708	6.4854	15.4904	0.300534	6.35145	11.6875	5.83481	5.66643	1.21139	1.20692	1.122	1.35081	0.873831	0	1	0	0	0	0	0	0	1	0	0.011151	0.015459	16.023
20	2014	6800000	40000000	35.235	-0.357902	0.065632	0.357902	0.065632	3.59759	4.40358	-0.286397	0.132275	4.18965	1.79176	5.80212	47.45	0.88428	7.21303	15.4068	10.3556	10.4717	6.46607	17.7608	11.9489	6.51456	15.5644	0.308194	6.09413	11.8479	5.75257	5.92693	0.981619	0.944113	0.858172	1.40134	0.883178	0	1	0	0	0	0	0	0	1	0	0.020826	0.037315	16.1457
20	2015	6900000	50000000	35.641	-0.416319	0.022095	0.416319	0.022095	3.403	4.53844	-0.328473	0.182037	4.44265	3.3322	5.7994	43.79	0.789336	7.16085	15.2	10.3556	10.5208	6.05896	17.8441	12.0308	6.51968	15.7978	0.305148	5.56485	12.0006	6.14204	6.2634	1.0363	1.02351	0.994833	1.48914	0.845998	0	1	0	0	0	0	0	0	1	0	0.022075	0.073559	16.3033
20	2016	7000000	59000000	35.049	-0.446151	-0.024679	0.446151	0.024679	3.82966	4.61712	-0.337356	0.108095	4.46591	2.83321	5.80212	42.95	0.612291	7.14441	15.2239	10.3935	10.5419	6.95038	17.9423	12.1083	6.53233	15.9317	0.356623	1.84955	12.0794	6.29527	6.53814	1.00281	0.955534	0.812607	1.50911	0.90245	0	1	0	0	0	0	0	0	1	0	0.023054	0.065317	16.4401
20	2017	8000000	67000000	35.176	-0.405684	0.066322	0.405684	0.066322	3.68693	4.58354	-0.352209	0.099176	4.62497	3.04452	5.81114	45.24	0.880852	7.44425	15.5173	10.5525	10.5609	6.65109	18.0679	12.1987	6.54103	16.055	0.412698	1.32028	12.1524	6.62141	6.97541	0.937478	0.932518	0.893183	1.54371	0.909773	0	1	0	0	0	0	0	0	1	0	0.02028	0.061744	16.5755
20	2018	8700000	75000000	34.947	-0.374792	0.094221	0.374792	0.094221	3.90538	4.70406	-0.377326	0.151125	4.52179	4.02535	5.80814	47.53	0.708878	7.70075	15.4706	10.6669	10.4597	7.1123	18.1795	11.2631	6.55536	16.0399	0.497866	0.538555	12.2205	7.00851	7.17089	0.934721	0.950899	0.976694	1.60598	0.868715	0	1	0	0	0	0	0	0	1	0	0.015946	0.064186	16.731
20	2019	8600000	82000000	37.655	-0.402886	-0.020667	0.402886	0.020667	2.85407	4.59002	-0.379063	0.141944	4.36945	4.39445	5.81413	44.81	0.735248	7.79152	15.6682	10.6719	9.9442	4.91016	18.358	11.4523	6.56527	16.0665	0.521127	0.560151	12.2842	7.15618	7.50714	0.903491	0.921847	0.896059	1.59658	0.865175	0	1	0	0	0	0	0	0	1	0	0.009843	0.043253	16.832
20	2020	8600000	90000000	36.16	-0.406636	-0.003543	0.406636	0.003543	3.13947	5.04902			4.69135	4.8828	5.82008	45.47	0.686574	7.82004	15.6682	10.6816	10.4414	5.15567						0.443936	12.3441	7.59539	7.75876	0.885692	0.92105	0.911167			0	1	0	0	0	0	0	0	1	0	0.003184	0.015544	16.8805
21	2007	5300000	6800000	31.23	-0.116732	0.396812	0.116732	0.396812	3.27616	3.70176	-0.109711	0.505374	3.21888	0	6.20939	54.02	0.691515	6.97541	13.0281	9.41841	7.6353	5.95525	14.9773	9.52879	5.73706	12.9866	0.025829	8.01912	9.80057	4.35671	4.56435	1.24505	1.16777	1.18722	1.12323	0.664287	0	1	0	0	0	0	0	0	1	0	0.002541	0	15.3517
21	2008	5500000	9200000	30.93	-0.170739	0.326917	0.170739	0.326917	2.93377	3.83592	-0.225061	0.540752	3.21888	0.693147	6.21341	52.34	0.694153	7.03878	14.2743	9.41841	10.1384	5.07761	15.2021	9.61253	5.74684	13.1404	0.034866	8.47112	9.63069	4.66344	5.16479	1.00721	0.951155	0.863175	1.29042	0.649033	0	1	0	0	0	0	0	0	1	0	0.025409	0.017612	15.3618
21	2009	5800000	13000000	32.16	-0.24952	0.249591	0.24952	0.249591	3.94424	4.09307	-0.365743	0.500039	3.91202	0	6.2176	44.37	0.597783	6.85646	14.7695	9.56843	8.34641	7.51941	15.3277	9.68034	5.75631	13.4874	0.076711	8.27847	9.8188	5.25227	5.273	1.0979	1.07739	1.07211	1.57665	0.666649	0	1	0	0	0	0	0	0	1	0	0.003982	0	15.3833
21	2010	6200000	18000000	32.05	-0.28928	0.234888	0.28928	0.234888	3.42264	4.22437	-0.279591	0.566263	3.80666	1.09861	6.22178	44.15	0.803321	7.05962	14.6362	9.69122	8.62065	6.17048	15.5721	9.71233	5.78782	13.7172	0.055854	8.56124	9.81088	5.40268	5.48064	1.27031	1.22198	1.10107	1.3881	0.638462	0	1	0	0	0	0	0	0	1	0	0.004537	0.004984	15.4247
21	2011	7000000	22000000	32.75	-0.283676	0.366206	0.283676	0.366206	3.92584	4.57363	-0.340154	0.626728	4.18965	1.60944	6.24475	48.6	0.724125	7.07581	14.7669	9.89005	9.90793	7.18288	15.8105	9.94362	5.79179	13.9857	0.068364	8.58099	9.81088	5.54518	5.51343	1.08526	1.00637	0.904914	1.51551	0.614731	0	1	0	0	0	0	0	0	1	0	0.01276	0.020537	15.6147
21	2012	7200000	28000000	41	-0.337784	0.129912	0.337784	0.129912	4.04717	4.56909	-0.240397	0.570619	4.14313	2.07944	6.25017	46.07	0.624742	7.08506	14.8581	9.9344	9.9199	7.44749	15.9349	8.897	5.79758	14.2806	0.078907	8.58099	9.93702	5.78383	6.13773	1.13284	1.12032	1.12352	1.31648	0.636692	0	1	0	0	0	0	0	0	1	0	0.012009	0.024973	15.6212
21	2013	7500000	36000000	36.9	-0.370406	0.463217	0.370406	0.463217	3.80644	3.90334	-0.099759	0.604676	4.23411	2.07944	6.25556	44.35	0.794057	7.1025	15.0764	9.99154	7.2086	8.13447	16.1098	8.01599	5.81771	14.3824	0.086258	9.07841	10.7448	6.16542	6.07074	1.13039	1.11835	1.0996	1.11081	0.623179	0	1	0	0	0	0	0	0	1	0	0.000734	0.001526	15.9308
21	2014	7900000	44000000	38.602	-0.404059	0.38603	0.404059	0.38603	3.72801	3.98881	-0.087374	0.622247	4.38203	2.19722	6.26378	41.34	0.766733	7.31322	15.2817	10.0406	7.41337	7.40199	16.1809	6.98286	5.82983	14.4522	0.08228	9.46457	10.667	6.32615	6.2519	1.00313	0.997235	0.978959	1.09574	0.616429	0	1	0	0	0	0	0	0	1	0	0.000848	0.001862	18.3101
21	2015	7700000	54000000	35.979	-0.46568	0.403008	0.46568	0.403008	3.49961	4.00179	-0.147224	0.673628	5.00395	2.94444	6.2348	37.52	0.558048	7.25276	15.2579	10.0125	7.46451	6.59605	16.1938	7.27031	5.84041	14.5797	0.13666	8.42748	10.8641	6.44254	6.44572	1.06971	1.04354	1.01254	1.17264	0.597504	0	1	0	0	0	0	0	0	1	0	0.000926	0.002726	16.0714
21	2016	7900000	64000000	35.22	-0.492998	0.342571	0.492998	0.342571	3.83002	4.1201	-0.151079	0.661903	5.24175	2.48491	6.27476	36.31	0.464675	7.26052	15.204	10.0478	7.70931	7.53146	16.2799	6.03548	5.84933	14.6396	0.112392	4.34252	10.9191	6.27852	6.50578	1.05633	1.01698	1.00199	1.17797	0.60172	0	1	0	0	0	0	0	0	1	0	0.001211	0.00301	16.1311
21	2017	8300000	73000000	34.245	-0.4973	0.406487	0.4973	0.406487	3.89092	4.50813	-0.127225	0.684398	4.65396	2.63906	6.27664	36.57	0.687363	7.43838	15.3112	10.1312	8.85152	7.228	16.4093	6.98934	5.85507	14.7005	0.140401	6.38504	10.9713	6.35957	6.80461	1.0217	1.00743	1.05331	1.14577	0.593684	0	1	0	0	0	0	0	0	1	0	0.003529	0.009314	16.2097
21	2018	9000000	82000000	34.559	-0.474198	0.424794	0.474198	0.424794	3.55132	4.29489	-0.166957	0.743268	4.85981	4.11087	6.27852	36.83	0.543608	7.31986	15.3478	10.2481	8.38458	7.47202	16.1475	7.09589	5.86363	14.778	0.184659	5.36382	11.0209	6.86797	6.94601	0.967962	0.964166	0.96785	1.20042	0.573635	0	1	0	0	0	0	0	0	1	0	0.00192	0.007891	16.2641
21	2019	9200000	92000000	36.327	-0.490006	0.34185	0.490006	0.34185	3.03317	4.02349	-0.17213	0.739184	4.46591	3.98898	6.2804	34.6	0.411185	7.39018	15.3344	10.2794	7.48043	5.39572	16.1091	8.13271	5.86647	14.8928	0.209632	5.87443	11.0681	6.9256	7.43838	0.942508	0.95562	0.969741	1.19541	0.570929	0	1	0	0	0	0	0	0	1	0	0.000783	0.003122	16.3569
21	2020	9700000	100000000	38.159	-0.476562	0.304801	0.476562	0.304801	3.33649	4.42584			4.85981	5.00395	6.28227	34.13	0.704327	7.42058	15.8982	10.4453	7.85445	5.66551						5.61912	11.1132	7.56838	7.67508	0.97507	0.972732	0.932999			0	1	0	0	0	0	0	0	1	0	0.001291	0.006458	16.4898
22	2007	2200000	3000000	22.94	-0.06383	-0.345923	0.06383	0.345923	2.15288	2.72642	-0.029211	0.327616	1.94591	0	5.71043	51.82	0.705738	6.52356	12.7717	9.01299	5.40042	4.86066	15.5773	10.7425	5.44008	13.4051	0.076969	2.77219	8.89837	3.71357	3.66356	0.956639	0.804587	0.549817	1.03009	0.75323	0	1	0	0	0	0	0	0	0	1	0.000656	0	14.6673
22	2008	2500000	3900000	22.15	-0.026464	-0.309215	0.026464	0.309215	2.30465	2.96609	-0.054116	0.314968	1.94591	0.693147	5.71571	52.38	0.801441	6.53088	14.358	9.22039	5.94017	3.84085	15.8299	10.9534	5.44151	13.6448	0.079288	3.43727	8.92239	3.89182	4.31749	1.48003	1.10983	0.730415	1.05721	0.760475	0	1	0	0	0	0	0	0	0	1	0.000848	0.000588	14.6848
22	2009	2800000	7200000	22.69	-0.251849	-0.291308	0.251849	0.291308	3.82188	4.01148	-0.136156	0.404454	2.99573	0.693147	5.72064	40.32	0.682891	6.53669	13.8528	9.33185	8.82937	7.06522	16.0149	11.0949	5.43851	13.8968	0.106819	3.03133	9.15905	4.21951	4.61512	1.2231	1.1686	1.19321	1.15762	0.712021	0	1	0	0	0	0	0	0	0	1	0.013361	0.009261	14.8943
22	2010	3300000	11000000	22.7	-0.300501	-0.236559	0.300501	0.236559	3.00553	3.70122	-0.274971	0.467883	3.04452	0	5.7275	44.59	0.694279	6.67077	14.6293	9.5605	7.27517	5.35758	16.2212	11.2128	5.4359	14.1831	0.109925	3.13855	9.81793	4.89035	4.7362	0.951781	0.958385	0.990172	1.37926	0.681253	0	1	0	0	0	0	0	0	0	1	0.002235	0	15.0751
22	2011	3800000	14000000	24.46	-0.325178	-0.173759	0.325178	0.173759	3.45151	3.85421	-0.342801	0.414328	3.3322	1.38629	5.73269	51.56	0.757959	6.67834	14.8944	9.79918	7.42536	6.47281	16.6238	11.5529	5.95428	14.6834	0.094836	3.04316	9.81192	4.74493	4.8828	0.91795	0.957198	1.07479	1.52161	0.707049	0	1	0	0	0	0	0	0	0	1	0.001954	0.002709	15.2282
22	2012	4200000	19000000	25.4	-0.375593	-0.122282	0.375593	0.122282	3.60808	3.92337	-0.393627	0.382089	3.73767	1.60944	5.73689	51.61	0.905698	6.6796	15.1741	9.90753	7.58223	6.86687	16.746	11.8053	5.94908	14.8978	0.114763	2.60875	9.93745	4.7362	5.17615	1.04927	0.987977	0.889296	1.64915	0.723542	0	1	0	0	0	0	0	0	0	1	0.001996	0.003212	15.3836
22	2013	4300000	26000000	26.3	-0.440874	-0.023578	0.440874	0.023578	3.33023	3.41894	-0.388991	0.542205	3.21888	1.09861	5.73883	50.01	0.833193	6.71659	15.1357	9.95475	6.20254	7.22256	16.8598	12.0084	5.95194	14.9775	0.153446	2.5335	9.84824	5.33272	5.3799	1.00115	1.02038	1.09185	1.63664	0.648422	0	1	0	0	0	0	0	0	0	1	0.000467	0.000513	15.5786
22	2014	4500000	33000000	25.396	-0.493769	-0.012167	0.493769	0.012167	3.56767	4.17103	-0.373048	0.562875	3.43399	0	5.743	47.54	0.402286	6.95655	15.0301	9.98948	8.37101	6.53399	16.9552	12.2078	5.95194	15.0594	0.163849	2.54747	9.8485	5.39363	5.15329	0.921877	0.960517	1.00197	1.59502	0.639846	0	1	0	0	0	0	0	0	0	1	0.003901	0	15.6786
22	2015	4500000	41000000	24.576	-0.546325	-0.01289	0.546325	0.01289	3.35704	4.22251	-0.142243	0.653915	3.93183	1.09861	5.7478	44.7	0.38048	6.96224	14.7303	9.9865	8.36171	6.04633	17.0172	12.3461	5.9527	15.1859	0.187115	3.13959	9.91596	5.31321	5.2933	1.01706	1.01255	1.05159	1.16583	0.604626	0	1	0	0	0	0	0	0	0	1	0.003913	0.004299	15.7825
22	2016	4600000	49000000	23.946	-0.568567	-0.041842	0.568567	0.041842	3.70711	4.18791	-0.413222	0.602936	4.06044	1.60944	5.72685	44.11	0.428922	6.6695	14.5689	10.0322	8.10802	6.94377	17.1111	12.4338	5.96101	15.2251	0.221649	3.01511	10.2015	5.22575	5.3799	1.27622	1.15349	0.892326	1.70422	0.623855	0	1	0	0	0	0	0	0	0	1	0.00308	0.004958	15.8667
22	2017	5400000	56000000	23.965	-0.521274	0.089315	0.521274	0.089315	3.58958	4.23677	-0.389388	0.628582	3.85015	2.70805	5.7301	46.17	0.644097	7.00307	14.9194	10.2279	8.37655	6.58544	17.2044	12.5015	5.96101	15.3487	0.237113	0.69239	10.4234	5.37528	5.81114	0.968464	0.920047	0.836561	1.6377	0.614031	0	1	0	0	0	0	0	0	0	1	0.003354	0.009083	15.928
22	2018	5900000	62000000	23.414	-0.495013	0.141197	0.495013	0.141197	3.7351	4.29763	-0.146672	0.728924	3.82864	3.52636	5.7301	48.23	0.438876	6.88755	15.1454	10.3485	8.45212	6.92628	17.3055	12.5833	5.96358	15.3351	0.318766	0.708532	10.6049	5.84064	5.84354	0.917162	0.894417	0.736108	1.17188	0.578394	0	1	0	0	0	0	0	0	0	1	0.003134	0.011053	16.0335
22	2019	5900000	69000000	23.942	-0.51568	0.080998	0.51568	0.080998	2.76673	4.14131	-0.147419	0.727014	3.58352	3.89182	5.72685	43.47	0.363274	6.91771	15.2655	10.3601	8.00837	4.75674	17.404	12.5845	5.96615	15.4299	0.346154	0.632509	10.7584	5.82895	6.29895	0.839266	0.824507	0.634627	1.1628	0.577313	0	1	0	0	0	0	0	0	0	1	0.00207	0.008054	16.1667
22	2020	6100000	76000000	25.035	-0.505678	0.036992	0.505678	0.036992	3.0434	4.55544			3.7612	4.61512	5.72359	43.38	0.235331	6.96602	15.5227	10.4715	8.40878	4.99457						0.692859	10.8915	6.44889	6.78219	0.852031	0.845418	0.660605			0	1	0	0	0	0	0	0	0	1	0.000884	0.004081	16.2491
23	2007	5700000	6100000	36.03	0.012605	0.367976	0.012605	0.367976	3.19256	3.70998	-0.001583	0.226598	2.3979	0	6.05585	64.67	0.822315	8.2335	13.8018	9.66909	8.55391	5.66557	16.4367	9.76578	7.02414	14.0851	0.030936	3.7636	10.4364	4.11087	4.35671	1.24154	1.06647	0.866846	1.00159	0.815263	0	1	0	0	0	0	0	0	1	0	0.005993	0	15.0993
23	2008	6000000	7800000	35.54	0.020104	0.340535	0.020104	0.340535	2.68333	3.5736	-0.024051	0.154398	1.60944	0	6.06518	65.33	0.677206	8.34046	14.1072	9.79985	9.47524	4.54973	16.5761	10.8859	7.0403	14.324	0.051745	3.53406	10.4414	4.47734	4.43082	1.13576	1.07917	0.951473	1.02464	0.866252	0	1	0	0	0	0	0	0	1	0	0.011995	0	15.1056
23	2009	6100000	11000000	35.62	-0.110958	0.272803	0.110958	0.272803	3.79092	3.99858	-0.108236	0.189764	3.09104	1.09861	6.0742	57.38	0.580734	8.50411	14.5063	9.81	9.36306	6.92789	16.6662	10.6567	7.0521	14.5104	0.060804	3.30841	10.5002	4.41884	4.77068	1.0887	1.03522	0.963653	1.12137	0.840503	0	1	0	0	0	0	0	0	1	0	0.010377	0.011401	15.2756
23	2010	6700000	15000000	35.63	-0.16097	0.27105	0.16097	0.27105	3.12694	4.04387	-0.154122	0.167648	3.3673	1.09861	6.08039	58.34	0.651021	7.10497	15.1526	9.94516	8.95635	5.50623	16.8361	10.7674	7.05704	14.8047	0.082345	3.28617	10.5542	4.94164	5.04986	0.95945	0.939175	0.926981	1.1822	0.856423	0	1	0	0	0	0	0	0	1	0	0.005899	0.006481	15.5201
23	2011	7900000	20000000	36.53	-0.133667	0.455552	0.133667	0.455552	3.61806	4.24644	-0.130153	0.121196	3.82864	0.693147	6.08382	63.04	0.617445	7.20192	15.5642	10.1743	9.10864	6.56556	17.0141	10.7049	7.05678	15.0175	0.105769	4.96173	10.5861	5.17615	5.42935	1.02255	1.0256	1.04408	1.14963	0.891905	0	1	0	0	0	0	0	0	1	0	0.005136	0.00356	15.7004
23	2012	8300000	26000000	39.7	-0.209498	0.418212	0.209498	0.418212	3.87922	4.39508	-0.135713	-0.012484	4.31749	0.693147	6.07004	62.14	0.654824	7.3072	15.5198	10.2411	9.51863	7.11043	17.1191	10.916	7.06655	15.1599	0.119344	4.56074	10.63	5.45532	5.57595	1.0906	1.04757	0.99503	1.15702	1.01264	0	1	0	0	0	0	0	0	1	0	0.007036	0.004877	15.8298
23	2013	8100000	34000000	38.9	-0.317273	0.584817	0.317273	0.584817	3.85016	4.2819	-0.010862	0.16706	4.20469	1.09861	6.05491	59.86	0.637778	7.32383	15.6998	10.2634	9.5382	7.04432	17.1843	11.0347	7.05953	15.3425	0.134891	4.49327	10.6751	5.71703	5.56068	1.02342	1.01927	1.05072	1.01098	0.856854	0	1	0	0	0	0	0	0	1	0	0.007024	0.007716	15.9505
23	2014	7900000	43000000	37.95	-0.405052	0.513943	0.405052	0.513943	3.55452	4.318	-0.130447	0.073469	4.44265	1.60944	6.05936	54.33	0.491803	7.32449	15.8036	10.224	9.60999	6.399	17.2284	11.0118	7.08724	15.3363	0.145412	4.35162	10.6989	5.7301	5.7301	1.00325	1.00052	1.04616	1.15002	0.931559	0	1	0	0	0	0	0	0	1	0	0.007551	0.012152	16.0598
23	2015	7600000	53000000	37.175	-0.484943	0.428409	0.484943	0.428409	3.32461	4.40807	-0.120234	0.078313	4.56435	2.56495	6.06332	48.53	0.313294	7.33694	15.4671	10.175	9.65886	5.90866	17.2168	10.6357	7.0919	15.5504	0.162204	3.3748	10.7072	5.82008	5.92426	1.00547	0.966671	0.94926	1.13667	0.927375	0	1	0	0	0	0	0	0	1	0	0.0084	0.021546	16.1943
23	2016	7800000	62000000	36.471	-0.507851	0.359655	0.507851	0.359655	3.66372	4.41687	-0.14915	0.103327	4.64439	2.83321	6.06843	46.56	0.301198	7.40001	15.4675	10.2074	9.72083	6.62799	17.3643	11.1612	7.09589	15.6272	0.205468	2.83911	10.7703	5.79909	5.98394	1.03353	0.976285	0.884355	1.1753	0.90635	0	1	0	0	0	0	0	0	1	0	0.009183	0.026016	16.2865
23	2017	8200000	69000000	36.455	-0.499985	0.388519	0.499985	0.388519	3.55427	4.41641	-0.241427	0.01744	4.49981	3.3673	6.07074	46.225	0.536426	7.39018	15.8476	10.2935	9.7874	6.39196	17.3564	11.2013	7.08924	15.7081	0.236864	2.30343	10.8296	5.8999	6.2653	0.984499	0.912974	0.695228	1.31826	0.982859	0	1	0	0	0	0	0	0	1	0	0.009107	0.030664	16.3491
23	2018	8600000	76000000	36.053	-0.479405	0.385697	0.479405	0.385697	3.80387	4.56629	-0.216049	0.025278	4.38203	4.2485	6.07074	45.89	0.289954	7.31986	16.1113	10.3756	9.83671	6.92333	17.3962	11.4943	7.09672	16.1673	0.258278	1.76774	10.8857	6.36475	6.54822	0.935914	0.924466	0.868406	1.27559	0.975346	0	1	0	0	0	0	0	0	1	0	0.008597	0.036524	16.473
23	2019	8600000	81000000	37.099	-0.490057	0.299189	0.490057	0.299189	2.7159	3.70233	-0.219567	0.016599	3.97029	3.85015	6.06843	43.25	0.20012	7.6353	15.9155	10.3813	6.82763	4.72496	17.4457	11.6513	7.1025	15.9877	0.279012	1.23206	10.9387	6.54247	7.07581	0.902766	0.879654	0.715303	1.27014	0.968225	0	1	0	0	0	0	0	0	1	0	0.000438	0.001687	16.6221
23	2020	8900000	87000000	36.038	-0.464179	0.345271	0.464179	0.345271	2.98749	4.07256			3.97029	4.96284	6.06611	42.92	0.196603	7.79152	15.9494	10.387	7.16901	4.9612						0.696375	10.9891	7.19669	7.41095	0.864475	0.893291	0.825416			0	1	0	0	0	0	0	0	1	0	0.004499	0.022327	16.7121
24	2007	4400000	6600000	27.75	-0.106883	-0.091075	0.106883	0.091075	3.68228	4.20581	-0.423746	-0.021633	1.38629	0	5.83071	68.77	0.45057	6.34914	13.4785	9.56388	9.55556	6.67629	15.2117	9.06601	5.72162	13.3014	0.027505	3.77515	9.67307	3.8712	3.97029	1.01517	1.03642	1.22484	1.73535	1.02211	0	1	0	0	0	0	0	0	0	1	0.021154	0	14.4838
24	2008	5000000	8800000	32.48	-0.048323	-0.188132	0.048323	0.188132	3.24613	4.11907	-0.509484	0.107372	2.19722	1.38629	5.86136	70.81	0.563949	6.61204	13.3435	9.77298	9.59015	5.74399	15.4951	9.39441	5.72336	13.5593	0.054653	3.92689	9.67357	4.11087	4.30407	0.817658	0.813704	0.938231	2.03867	0.903039	0	1	0	0	0	0	0	0	0	1	0.016126	0.022356	14.4986
24	2009	4900000	12000000	28.89	-0.124272	-0.169817	0.124272	0.169817	3.68894	3.85983	-0.526582	0.196011	2.99573	0	5.89109	63.69	0.514892	6.61473	13.6109	9.73525	8.17358	6.87657	15.6167	9.75249	5.72378	13.9082	0.055545	3.37316	9.56598	4.27667	3.8712	1.05156	1.06508	0.988219	2.1123	0.836113	0	1	0	0	0	0	0	0	0	1	0.003961	0	14.7842
24	2010	6300000	15000000	30.72	0.050874	-0.071083	0.050874	0.071083	3.43398	4.37597	-0.551318	0.222184	3.09104	1.60944	5.91997	69.2	0.77198	6.52209	14.7804	10.0548	9.81749	6.13622	15.7925	10.1769	5.7208	14.1632	0.075758	3.48992	9.70021	4.06044	4.2485	0.999103	0.94122	1.0531	2.22875	0.818208	0	1	0	0	0	0	0	0	0	1	0.014693	0.023647	15.217
24	2011	7800000	18000000	33.87	0.187649	0.036478	0.187649	0.036478	3.78383	4.44963	-0.395417	0.312095	3.21888	0	5.88888	73.71	0.746326	6.64379	15.4285	10.3164	9.86188	6.87891	15.9832	10.3204	5.71998	14.3332	0.090742	3.98672	9.70021	4.43082	4.76217	0.92991	0.889704	0.933849	1.65403	0.76214	0	1	0	0	0	0	0	0	0	1	0.010959	0	17.7697
24	2012	8300000	23000000	42.6	0.124302	-0.116562	0.124302	0.116562	3.48233	4.0654	-0.397222	0.451323	3.46574	1.79176	5.93012	73.23	0.758703	6.79122	14.9187	10.3954	10.3728	6.22672	16.0931	10.602	5.71109	14.5101	0.095963	0.674608	9.68346	4.69135	4.89784	1.20752	1.17059	1.33585	1.65899	0.689026	0	1	0	0	0	0	0	0	0	1	0.016405	0.029395	18.1489
24	2013	8100000	29000000	39.8	-0.017384	0.031466	0.017384	0.031466	3.87711	4.34134	-0.401714	0.370656	3.2581	1.60944	5.93542	70.6	0.885449	7.02731	13.7488	10.3476	10.3816	7.05535	16.1489	10.9248	5.7101	14.6018	0.105995	5.10702	9.89086	5.09987	4.92725	0.981416	0.960704	0.91474	1.67144	0.729578	0	1	0	0	0	0	0	0	0	1	0.016262	0.026172	15.8988
24	2014	7200000	37000000	37.484	-0.213608	-0.077007	0.213608	0.077007	3.55178	4.16062	-0.143331	0.193664	3.43399	2.63906	5.97203	62.18	0.600625	7.00397	15.2499	10.2737	8.36846	6.49663	15.9757	10.9312	5.71043	14.5531	0.115894	4.97316	9.98433	5.1358	5.0876	0.952237	0.907364	0.769993	1.16731	0.837757	0	1	0	0	0	0	0	0	0	1	0.002403	0.006343	15.9668
24	2015	6300000	45000000	36.175	-0.37722	-0.198441	0.37722	0.198441	3.50866	4.06025	0.237335	0.013848	3.95124	2.3979	5.94621	56.92	0.390053	7.04229	14.5547	10.1268	8.10198	5.86599	15.8182	9.71818	5.70505	14.5494	0.126506	4.60761	10.0389	5.0689	5.34711	1.00694	0.96517	0.983946	0.808188	0.986341	0	1	0	0	0	0	0	0	0	1	0.002151	0.005158	16.002
24	2016	6400000	52000000	35.192	-0.39489	-0.228057	0.39489	0.228057	3.46359	3.94866	2.1976	-0.232358	3.78419	3.13549	5.95064	55.79	0.603441	7.07834	14.3353	10.1618	7.73762	6.82278	15.5871	8.58242	5.70378	14.5143	0.16	3.41306	10.0432	5.61677	5.82305	0.978451	0.963636	0.93064	0.312735	1.30269	0	1	0	0	0	0	0	0	0	1	0.00153	0.004798	16.0678
24	2017	8100000	57000000	34.002	-0.249463	-0.019956	0.249463	0.019956	3.4164	3.82303	3.64336	-0.329774	3.63759	3.52636	5.95842	58.59	0.778533	7.14677	14.9818	10.4308	7.15851	6.48644	15.5981	7.04491	5.68358	14.4555	0.187075	2.91327	10.0476	5.77455	6.29157	0.911708	0.859191	0.738135	0.215361	1.49203	0	1	0	0	0	0	0	0	0	1	0.000662	0.002335	16.1533
24	2018	8500000	61000000	34.227	-0.208798	-0.045013	0.208798	0.045013	4.03796	4.87349	5.85059	-0.428926	3.46574	4.29046	5.96101	61.39	0.430429	7.18539	15.0988	10.5074	11.3921	7.36549	15.6346	8.19533	5.67675	14.5669	0.208904	2.41348	10.0519	6.35957	6.52356	0.828992	0.851302	0.859479	0.145973	1.75109	0	1	0	0	0	0	0	0	0	1	0.041287	0.17714	16.2517
24	2019	8900000	65000000	34.68	-0.16514	-0.040627	0.16514	0.040627	2.96335	4.61787	5.84579	-0.4301	3.43399	4.76217	5.97635	59.75	0.49561	7.25134	15.3869	10.5685	9.55669	5.14533	15.6718	7.62803	5.66643	14.6364	0.224913	2.6634	10.0562	6.56667	6.92854	0.845838	0.868699	0.879601	0.138446	1.74915	0	1	0	0	0	0	0	0	0	1	0.006451	0.03072	16.2999
24	2020	9000000	68000000	35.353	-0.118677	-0.07037	0.118677	0.07037	3.25968	5.07966			3.43399	5.28827	5.99146	59.56	0.303162	7.25841	15.6559	10.6502	10.0345	5.4026						2.53844	10.0605	7.07665	7.11802	0.792361	0.848032	0.825347			0	1	0	0	0	0	0	0	0	1	0.023042	0.121852	16.357
25	2007	9500000	17000000	29.93	-0.111921	0.178759	0.111921	0.178759	3.77176	4.34193	-0.230547	0.498138	3.29584	0.693147	5.40268	37.73	0.711349	7.76047	14.9174	10.6458	11.0075	6.81996	16.8548	12.0364	6.61466	14.4119	0.195187	3.34504	12.0137	5.0689	5.31321	0.698073	0.858951	1.25158	1.29962	0.667495	0	0	1	0	0	0	0	1	0	0	0.041656	0.028874	16.2841
25	2008	10000000	21000000	31.44	-0.05808	0.130806	0.05808	0.130806	3.73428	4.30672	-0.263204	0.529483	3.46574	1.09861	5.4112	38.13	1.11263	7.79729	15.0036	10.8119	11.1668	6.7401	17.0588	12.2237	6.62344	14.6924	0.216868	4.7374	12.1252	5.48894	5.44242	0.937263	0.954813	1.11618	1.35723	0.653816	0	0	1	0	0	0	0	1	0	0	0.037324	0.041005	16.4956
25	2009	13000000	28000000	31.59	0.120735	0.316189	0.120735	0.316189	4.22378	4.66967	-0.237277	0.562748	4.09434	0	5.41965	36.09	1.06534	7.80016	15.3594	11.0204	11.259	7.75495	17.1649	11.0588	6.6287	14.934	0.327297	4.29871	12.2253	5.4161	5.57215	1.18072	1.17053	1.38918	1.31109	0.639898	0	0	1	0	0	0	0	1	0	0	0.032234	0	16.7964
25	2010	14000000	33000000	31.5	0.160675	0.289093	0.160675	0.289093	4.10859	4.93316	-0.192889	0.515164	4.57471	0.693147	5.43154	36.39	1.08608	7.9266	15.7316	11.1114	11.3347	7.51308	17.3208	11.1545	6.63186	15.1582	0.076427	4.29871	12.2797	5.67332	5.73334	0.982802	0.946242	1.02682	1.23899	0.659995	0	0	1	0	0	0	0	1	0	0	0.030361	0.021044	17.0434
25	2011	15000000	40000000	32.46	0.171901	0.34299	0.171901	0.34299	4.31338	4.99857	-0.01049	0.649927	5.20401	2.07944	5.44198	36.28	0.871677	7.96797	16.0522	11.2288	11.3914	7.93815	17.5052	11.2561	6.63568	15.4616	0.127177	6.14147	12.3117	6.06843	6.22258	1.03045	0.981377	1	1.0106	0.606087	0	0	1	0	0	0	0	1	0	0	0.026271	0.054629	17.2818
25	2012	17000000	49000000	34.3	0.215778	0.423642	0.215778	0.423642	4.91991	5.25412	-0.083335	0.720217	5.68017	2.83321	5.43416	36.45	0.840369	7.71423	16.0173	11.3449	11.0299	9.29448	17.6125	12.8165	6.62923	15.5302	0.154578	5.69386	12.3335	6.11147	6.34388	1.06514	0.996161	0.98546	1.09091	0.581322	0	0	1	0	0	0	0	1	0	0	0.015731	0.044571	17.4284
25	2013	18000000	59000000	41.5	0.230642	0.407334	0.230642	0.407334	4.76231	5.34959	0.049543	0.675813	5.7462	3.09104	5.44717	31.98	1.0613	8.0523	15.5317	11.6599	11.2984	8.90153	17.7282	13.0036	6.62367	15.6608	0.160755	5.597	12.3426	6.50279	6.29711	1.07769	1.02722	1.01285	0.952795	0.596725	0	0	1	0	0	0	0	1	0	0	0.018437	0.05699	17.5704
25	2014	19000000	71000000	42.15	0.224811	0.390962	0.224811	0.390962	5.18535	5.43314	0.026636	0.657993	5.22036	2.89037	5.46383	29.31	1.15806	6.66313	16.2484	11.4717	10.9827	9.97849	17.7938	13.1229	6.62619	15.7263	0.178903	5.31595	12.3566	6.52796	6.60394	0.986	0.962668	0.94662	0.974055	0.603139	0	0	1	0	0	0	0	1	0	0	0.012491	0.036103	17.7563
25	2015	20000000	81000000	41.568	0.287576	0.454572	0.287576	0.454572	4.81207	5.45477	-0.043298	0.657327	5.68698	4.12713	5.47353	28.06	0.707177	8.19091	16.2348	11.5277	10.7057	9.09723	17.8283	13.1626	6.62517	15.8512	0.140615	3.91476	12.3681	6.80017	6.94986	0.987558	0.952433	0.950121	1.04526	0.603381	0	0	1	0	0	0	0	1	0	0	0.00899	0.037104	17.9221
25	2016	20000000	91000000	41.144	0.252235	0.357696	0.252235	0.357696	5.32166	5.66116	-0.036739	0.598526	5.80814	4.68213	5.48064	27.87	1.01835	8.42244	16.2532	11.5448	11.3843	10.2096	17.9076	13.3844	6.62406	15.8575	0.132802	2.99754	12.3789	6.98101	7.17396	0.971435	0.946657	0.94287	1.03814	0.625576	0	0	1	0	0	0	0	1	0	0	0.018405	0.086173	18.0714
25	2017	19000000	100000000	40.232	0.103138	0.238661	0.103138	0.238661	4.77878	5.42665	-0.044426	0.58558	5.67332	4.35671	5.48894	27.735	0.908282	8.53503	16.116	11.4941	10.5126	9.05735	18.0023	12.7325	6.61874	15.9854	0.23765	1.77757	12.3896	7.10332	7.54697	0.950521	0.931416	0.948159	1.04649	0.630684	0	0	1	0	0	0	0	1	0	0	0.008172	0.035601	18.1523
25	2018	17000000	120000000	42.067	-0.016491	0.024346	0.016491	0.024346	4.83983	5.20603	-0.09041	0.589981	5.67675	5.04343	5.49717	27.6	0.936173	7.59085	16.0502	11.4407	9.89988	9.47298	18.0888	10.2161	6.62141	16.0064	0.262317	1.38979	12.4001	7.6587	7.89133	0.964622	0.962591	0.978196	1.0994	0.628938	0	0	1	0	0	0	0	1	0	0	0.004542	0.022906	18.1921
25	2019	16000000	130000000	44.863	-0.116584	-0.117179	0.116584	0.117179	4.70578	5.32351	-0.099699	0.581502	5.88332	5.35659	5.50939	29.52	1.71964	7.64969	15.9227	11.3979	10.1555	8.96609	17.8937		6.62539	16.0083	0	0.974398	12.4105	7.85554	8.16394	0.980566	0.970849	0.961239	1.09775	0.625161	0	0	1	0	0	0	0	1	0	0	0.00636	0.03407	18.2598
25	2020	16000000	140000000	43.79	-0.143216	-0.118536	0.143216	0.118536	5.17636	5.85586			6.13123	5.65599	5.52146	29.13	1.03213	7.64969	16.1442	11.3103	10.6633	9.41439						1.18212	12.4209	8.26745	8.40514	0.997192	0.998056	1.00616			0	0	1	0	0	0	0	1	0	0	0.007766	0.043927	18.3041
26	2007	11000000	21000000	32.89	-0.287411	0.932585	0.287411	0.932585	3.77587	4.34628	-0.172544	0.619729	3.46574	0.693147	5.37203	51.48	1.46023	8.0183	14.7528	10.9974	11.0277	6.82819	15.5839	8.47387	5.75637	13.6276	0.030154	5.8987	11.0066	5.22575	5.0689	1.01341	0.921136	0.698241	1.20852	0.617387	0	0	1	0	0	0	0	0	1	0	0.036649	0.025403	15.5103
26	2008	14000000	29000000	32.95	-0.208929	1.2408	0.208929	1.2408	4.27786	4.83391	-0.167263	0.700853	3.49651	0	5.3799	57.04	1.36419	8.0183	14.9922	11.1563	11.3084	7.86651	15.8196	8.55641	5.75865	14.0053	0.028958	5.71809	11.1319	5.15329	5.273	1.02778	0.935078	0.708144	1.20086	0.58794	0	0	1	0	0	0	0	0	1	0	0.03216	0	15.658
26	2009	17000000	42000000	32.92	-0.147069	1.58809	0.147069	1.58809	4.53887	4.97437	0.012996	-0.626278	3.78419	0	5.3877	54.18	1.39244	8.0183	15.2228	11.3502	11.4606	8.40954	16.0787	7.91132	5.76475	14.2371	0.031362	5.70052	11.3308	5.34711	5.59842	0.955025	0.875484	0.702522	0.987171	2.67579	0	0	1	0	0	0	0	0	1	0	0.02989	0	15.9124
26	2010	18000000	55000000	32.59	-0.187456	1.55268	0.187456	1.55268	4.33365	5.15079	0.094756	1.05488	4.20469	0	5.39226	54.11	1.42597	8.0183	15.6317	11.4539	11.6082	7.97415	16.2807	7.91132	5.76425	14.4278	0.047349	6.29206	11.3445	5.76519	5.7869	0.973397	0.956637	0.906358	0.913445	0.486647	0	0	1	0	0	0	0	0	1	0	0.03026	0	16.1547
26	2011	21000000	70000000	38.62	-0.194327	1.4202	0.194327	1.4202	4.59306	5.26791	-0.003397	1.30816	4.2485	1.09861	5.39726	55.41	1.45484	8.0183	16.0758	11.6296	11.728	8.51215	16.4888	8.48364	5.76863	14.5741	0.055295	7.56317	11.1201	5.93489	5.8999	0.967492	0.927226	0.834626	1.00341	0.433246	0	0	1	0	0	0	0	0	1	0	0.026648	0.029276	16.3647
26	2012	23000000	88000000	39.4	-0.187892	1.65138	0.187892	1.65138	5.11418	5.47751	-0.160885	1.6392	4.43082	2.48491	5.40538	55.3	1.31225	8.0183	16.0929	11.7417	11.8241	9.62877	16.6439	8.79452	5.7677	14.7538	0.075047	7.55478	11.1366	5.93225	6.40688	1.03799	1.0004	0.852173	1.19173	0.378903	0	0	1	0	0	0	0	0	1	0	0.025272	0.062798	16.4687
26	2013	23000000	110000000	43.1	-0.247129	1.72039	0.247129	1.72039	4.97371	5.57457	-0.223354	1.63172	4.78749	2.19722	5.41254	51.63	1.26426	8.0183	16.2383	11.9556	11.8565	9.31637	16.6957	8.86036	5.77206	14.9085	0.080946	7.11791	11.1577	6.56667	6.60123	1.04105	0.979411	0.764662	1.28759	0.37998	0	0	1	0	0	0	0	0	1	0	0.024928	0.054773	16.6061
26	2014	24000000	130000000	40.843	-0.284008	1.80158	0.284008	1.80158	5.23927	5.53841	-0.267591	1.56138	4.76217	2.83321	5.41343	49.29	1.45743	8.0183	16.0731	11.7805	11.6254	9.94575	16.753	7.70301	5.76644	14.973	0.140889	6.82188	11.1611	6.79682	6.80239	1.02162	0.978995	0.785284	1.36536	0.390414	0	0	1	0	0	0	0	0	1	0	0.018903	0.053557	16.7246
26	2015	24000000	150000000	40.222	-0.255346	1.81203	0.255346	1.81203	4.69724	5.51848	0.097502	1.43336	5.47227	3.13549	5.41075	48.38	1.37232	7.2428	15.6761	11.7925	11.3195	8.75746	16.7479	7.66809	5.76635	15.1053	0.115853	6.34291	11.1889	7.07412	7.1293	1.00619	0.959276	0.822927	0.91116	0.410954	0	0	1	0	0	0	0	0	1	0	0.013792	0.043245	16.9031
26	2016	25000000	160000000	38.86	-0.248276	1.72115	0.248276	1.72115	5.55298	5.83793	-0.003307	1.25837	5.59842	3.85015	5.41165	47.11	1.40854	7.37023	15.8229	11.8206	11.5232	10.8009	16.7856	7.41337	5.76519	15.0911	0.119122	1.51588	11.2929	6.98472	7.13409	1.01504	0.974336	0.856755	1.00332	0.442797	0	0	1	0	0	0	0	0	1	0	0.017352	0.066807	16.9948
26	2017	21000000	180000000	35.971	-0.378105	1.41477	0.378105	1.41477	4.87696	5.2468	-0.046772	1.20365	5.63479	3.82864	5.41165	44.1	1.18561	7.48437	15.7324	11.6886	9.92329	9.58287	16.6039	5.29832	5.75574	14.9692	0.148734	1.54736	11.387	6.95273	7.24351	1.02111	0.975525	0.862243	1.04907	0.453793	0	0	1	0	0	0	0	0	1	0	0.00404	0.015466	17.2034
26	2018	18000000	200000000	34.691	-0.489701	0.961496	0.489701	0.961496	4.95998	5.19283	0.459047	1.10015	5.55683	4.34381	5.41165	41.09	1.32415	9.24715	15.654	11.5364	9.78205	10.0473	16.3817	5.75257	5.75574	15.1382	0.196203	1.56558	11.4731	7.29845	7.46394	1.02655	0.974246	0.78693	0.685379	0.476156	0	0	1	0	0	0	0	0	1	0	0.003971	0.017249	17.2162
26	2019	16000000	220000000	34.09	-0.555953	0.754835	0.555953	0.754835	4.79852	5.20287	0.454731	1.10008	5.61313	4.76217	5.41165	39.3	1.17428	9.85061	15.5033	11.4493	9.80367	9.39823	16.3547	8.02421	5.7589	15.1487	0.205047	1.54134	11.5524	7.37086	7.74846	1.03241	0.989914	0.843382	0.678685	0.46877	0	0	1	0	0	0	0	0	1	0	0.004601	0.021909	17.2162
26	2020	16000000	240000000	34.312	-0.554821	0.738639	0.554821	0.738639	5.27837	5.72316			5.68698	5.01728	5.41165	41.37	1.09618	9.84321	15.5642	11.542	10.2938	9.86814						1.51711	11.6258	7.83201	8.04431	1.02074	1	0.898751			0	0	1	0	0	0	0	0	1	0	0.004575	0.022956	17.0359
27	2007	1600000	2400000	10.55	0.115952	-0.606693	0.115952	0.606693	2.11655	2.58037	-0.033106	-0.142195	1.60944	0	3.81551	65.54	1.03211	5.07517	13.0584	10.6	5.69709	3.42228	16.3452	10.0789	5.87299	14.2589	0.153484	62.9595	8.01533	3.17805	3.17805	1.06114	0.895468	0.74177	1.03424	1.16577	0	0	1	0	0	0	0	0	0	1	0.001192	0	14.0117
27	2008	1900000	3300000	10.15	0.189912	-0.564622	0.189912	0.564622	2.21671	2.71081	-0.023752	-0.131388	1.38629	0	3.83298	66.17	1.0518	5.24702	12.9435	10.8205	6.47851	3.59023	16.5021	10.3482	5.88674	14.2398	0.181593	56.1574	7.92805	3.29584	1.38629	0.953897	0.937025	0.677994	1.02433	1.15126	0	0	1	0	0	0	0	0	0	1	0.001883	0	14.1808
27	2009	2500000	4800000	10.81	0.30752	-0.503818	0.30752	0.503818	1.96531	2.56047	0.082983	-0.160095	0.693147	0.693147	3.85227	68.84	1.07735	6.09357	13.4029	11.0689	7.48829	3.43225	16.5533	10.1721	5.90023	14.2849	0.230602	56.1032	8.21121	1.60944	2.63906	1.64508	1.32787	1.16926	0.923376	1.19061	0	0	1	0	0	0	0	0	0	1	0.003922	0.002719	14.5928
27	2010	2900000	6600000	9.52	0.3152	-0.390638	0.3152	0.390638	1.62867	2.38345	0.129418	-0.207361	1.09861	0	3.92197	71.72	1.22251	6.02345	13.7596	11.247	7.98037	2.24254	16.6936	10.2521	5.90127	14.4555	0.262418	57.0125	8.28778	2.77259	3.04452	1.2661	1.10293	0.854796	0.885412	1.26161	0	0	1	0	0	0	0	0	0	1	0.005059	0	14.8445
27	2011	3300000	8700000	10.06	0.280146	-0.344569	0.280146	0.344569	1.68255	2.31924	0.056855	-0.132278	0	1.79176	3.98527	72.83	1.42052	6.06843	13.9718	11.4022	8.69148	2.36127	16.8505	11.126	5.8999	14.6881	0.305238	66.4903	8.18591	3.13549	3.04452	1.2294	1.16121	1.04764	0.946204	1.15244	0	0	1	0	0	0	0	0	0	1	0.007955	0.014254	14.9951
27	2012	3800000	11000000	10.3	0.291865	-0.265811	0.291865	0.265811	1.84557	2.47949	-0.012489	-0.230007	1.94591	2.3979	3.9982	73.45	1.1415	6.26149	13.9489	11.5448	9.10231	3.10978	16.956	11.2674	5.90209	14.836	0.336249	64.0804	8.1716	3.43399	3.4012	1.33866	1.28898	1.24881	1.01265	1.29871	0	0	1	0	0	0	0	0	0	1	0.010072	0.024151	15.1536
27	2013	3800000	14000000	10.4	0.14909	-0.19499	0.14909	0.19499	1.9857	2.61757	-0.11847	-0.057857	0.693147	2.19722	4.00915	65.94	2.66928	6.49072	14.2612	11.5489	9.39266	3.03389	16.9989	11.4556	5.90672	14.9759	0.361905	64.0348	8.02421	3.3322	3.66356	0.909622	0.849482	0.476612	1.13439	1.06141	0	0	1	0	0	0	0	0	0	1	0.013035	0.028642	15.3736
27	2014	3900000	16000000	9.978	0.175156	-0.16843	0.175156	0.16843	3.23276	3.57613	-0.067817	-0.174573	2.63906	2.30259	4.01458	63.4	1.58038	6.39024	14.394	11.595	8.66561	5.74753	17.0467	11.5869	5.91269	14.987	0.408439	59.7412	7.94485	4.04305	4.07754	1.37981	1.19432	0.6	1.07275	1.21149	0	0	1	0	0	0	0	0	0	1	0.005928	0.01365	15.5021
27	2015	3700000	19000000	9.498	0.064078	-0.214156	0.064078	0.214156	3.11134	3.5804	-0.096955	-0.121293	1.38629	1.79176	4.01638	57.01	1.83666	6.39693	14.1091	11.5216	6.69084	5.7781	17.1243	11.351	5.90642	15.2506	0.351126	48.2888	8.17075	4.48864	4.46591	0.984171	0.869181	0.442737	1.10736	1.13804	0	0	1	0	0	0	0	0	0	1	0.000896	0.001605	15.5272
27	2016	3700000	19000000	9.311	0.178498	-0.262814	0.178498	0.262814	3.01842	3.03514	-0.023924	-0.147181	2.94444	3.43399	4.02535	56.58	1.34493	6.54822	13.9235	11.5398	5.29832	8.17421	17.2018	10.741	5.9135	15.2602	0.364865	24.2019	8.47762	4.51086	4.95583	1.06163	0.939735	0.593974	1.02451	1.17258	0	0	1	0	0	0	0	0	0	1	0.000232	0.000797	15.4905
27	2017	3300000	20000000	8.294	0.084106	-0.280304	0.084106	0.280304	3.41025	3.85655	0.046771	-0.250921	2.30259	3.49651	4.02535	59.26	0.830391	6.56526	13.8511	11.4657	7.16317	6.46501	17.3366	9.27921	5.9108	15.3822	0.382114	22.3831	8.7121	4.70048	5.0814	0.970675	0.886488	0.620738	0.955318	1.33497	0	0	1	0	0	0	0	0	0	1	0.001632	0.005707	15.6283
27	2018	3000000	20000000	7.988	0.038799	-0.372084	0.038799	0.372084	3.67143	3.90637	0.035813	-0.200034	2.77259	3.61092	4.02535	61.94	0.925908	6.56526	14.0313	11.3856	7.18311	7.41328	17.4751	9.23161	5.93224	15.5064	0.522546	12.5593	8.90191	5.3033	5.40268	0.925127	0.883108	0.550338	0.965425	1.25005	0	0	1	0	0	0	0	0	0	1	0.001757	0.006345	15.5692
27	2019	3300000	21000000	8.429	0.175327	-0.367844	0.175327	0.367844	3.43259	3.93829	0.028327	-0.207108	3.3322	4.2485	4.02535	62.17	0.863182	6.63332	14.2973	11.4883	7.29573	6.4709	17.5116	9.18163	5.95064	15.6247	0.578125	8.70753	9.06138	5.82305	6.52942	0.965536	0.944637	0.800277	0.955622	1.24302	0	0	1	0	0	0	0	0	0	1	0.001845	0.00784	15.7122
27	2020	3300000	21000000	7.638	0.27299	-0.307782	0.27299	0.307782	3.77585	4.33212			3.58352	4.47734	4.02535	64.48	1.12519	6.59304	14.9708	11.5252	7.66052	6.79444						4.85576	9.19887	6.59441	6.68586	1.06039	1.01928	0.681729			0	0	1	0	0	0	0	0	0	1	0.001998	0.008947	15.4788
28	2007	5100000	9700000	31.45	-0.263515	-0.165244	0.263515	0.165244	3.4053	3.83834	-0.111806	0.416099	3.17805	0.693147	6.12052	47.46	0.420385	6.89871	13.2711	9.50829	7.91681	6.21988	14.8125	8.92917	5.5933	12.7966	0.018256	2.21618	9.34531	4.91265	4.43082	1.35299	1.07409	0.899922	1.12588	0.706165	0	0	1	0	0	0	0	0	1	0	0.003534	0.00245	14.8437
28	2008	6000000	14000000	30.78	-0.236819	-0.083348	0.236819	0.083348	2.92427	3.44546	-0.081078	0.441489	3.09104	0	6.12359	49.87	0.372178	6.92756	13.5287	9.7551	8.07838	5.10046	14.9782	8.84376	5.6083	12.9323	0.124715	2.19034	9.44707	4.63473	4.29046	1.20116	1.04438	0.857364	1.08823	0.693727	0	0	1	0	0	0	0	0	1	0	0.002976	0	14.9556
28	2009	7300000	19000000	30.07	-0.173356	0.066076	0.173356	0.066076	3.53877	3.92236	-0.153798	0.419638	3.3673	0.693147	6.12643	49.45	0.371261	6.77422	13.6928	9.95404	8.52476	6.44455	15.0525	8.86954	5.61968	13.0928	0.12732	2.05743	9.53914	4.38203	4.61512	0.826879	0.810782	0.949886	1.18175	0.704405	0	0	1	0	0	0	0	0	1	0	0.00377	0.002613	15.1906
28	2010	8100000	25000000	30.5	-0.180569	0.076237	0.180569	0.076237	3.26121	4.00536	-0.249011	0.426672	2.56495	1.94591	6.07189	51.24	0.362718	6.59441	14.122	10.129	8.6495	5.81077	15.2042	8.97828	5.6446	13.4485	0.136814	0.527921	9.6196	4.61512	4.49981	0.829146	0.820466	1.02543	1.33158	0.700932	0	0	1	0	0	0	0	0	1	0	0.003557	0.006921	15.3544
28	2011	9300000	33000000	30.81	-0.205208	0.215578	0.205208	0.215578	3.50527	4.03702	-0.340059	0.475101	3.17805	1.60944	6.06611	53.63	0.291595	6.67582	14.4001	10.3456	8.20931	6.41102	15.387	9.12249	5.65634	13.5565	0.135241	1.42677	9.7547	4.99043	5.22575	0.950434	0.91337	0.822768	1.51529	0.67792	0	0	1	0	0	0	0	0	1	0	0.001762	0.002836	15.5474
28	2012	11000000	43000000	32.1	-0.201373	0.338972	0.201373	0.338972	3.62966	3.75919	-0.321297	0.539383	4.06044	2.19722	6.0675	55.37	0.356794	7.06732	14.5175	10.5012	7.03174	7.41668	15.5027	9.26559	5.65948	13.7658	0.243902	1.4012	9.78976	5.20949	5.35659	1.04722	0.962364	0.693045	1.4734	0.649611	0	0	1	0	0	0	0	0	1	0	0.000455	0.001	15.7781
28	2013	11000000	55000000	36.5	-0.241994	0.382146	0.241994	0.382146	3.51549	3.72789	-0.162894	0.590481	3.71357	1.79176	6.06611	50.87	0.372255	7.38585	14.6642	10.5007	6.90775	7.03855	15.6111	9.31019	5.67092	13.9025	0.306579	1.36729	9.83927	5.65599	5.62762	0.958665	0.897474	0.654194	1.19459	0.628741	0	0	1	0	0	0	0	0	1	0	0.000367	0.000658	15.9681
28	2014	12000000	60000000	35.662	-0.193042	0.402683	0.193042	0.402683	3.85185	4.00379	-0.172551	0.602514	3.43399	1.94591	6.06495	48.34	0.488675	7.49053	14.8879	10.6288	7.65539	7.66661	15.7086	9.27172	5.68426	14.1018	0.309313	1.33407	9.88888	5.70044	5.66988	0.954605	0.913645	0.807983	1.20853	0.62402	0	0	1	0	0	0	0	0	1	0	0.00073	0.00142	16.165
28	2015	12000000	68000000	33.948	-0.155292	0.489344	0.155292	0.489344	3.88037	4.57588	-0.23457	0.598749	3.8712	2.30259	6.14032	47.42	0.345465	7.51262	14.616	10.6752	9.05486	7.1676	15.78	8.60355	5.70021	14.2693	0.331181	1.16983	9.92329	5.72031	5.7589	0.938071	0.879719	0.733037	1.30646	0.625489	0	0	1	0	0	0	0	0	1	0	0.002864	0.006596	16.2692
28	2016	12000000	76000000	33.495	-0.159814	0.410616	0.159814	0.410616	4.59556	4.82431	-0.30132	0.563266	4.11087	3.09104	6.13773	47	0.317285	7.5438	14.9772	10.713	9.32519	9.03727	15.8675	8.35679	5.70711	14.3158	0.342193	0.632141	9.98654	5.72359	5.90263	0.914721	0.874226	0.773344	1.43127	0.639686	0	0	1	0	0	0	0	0	1	0	0.003854	0.011913	16.4413
28	2017	11000000	85000000	31.402	-0.298517	0.262919	0.298517	0.262919	4.24495	4.98007	-0.299603	0.579128	3.98898	3.3322	6.1334	38.88	0.263824	7.44425	14.9441	10.606	9.74097	7.91794	15.8994	7.94094	5.70378	14.4115	0.18	0.310849	10.046	5.743	6.2634	0.896722	0.853459	0.707038	1.42776	0.633261	0	0	1	0	0	0	0	0	1	0	0.006591	0.021961	16.6212
28	2018	9300000	94000000	29.686	-0.414721	0.075815	0.414721	0.075815	4.57524	5.283	-0.338196	0.580422	4.27667	4.18965	6.12905	30.76	0.374056	7.48437	14.7064	10.4862	10.5692	8.56299	15.9545	8.25946	5.70711	14.5838	0.199336	0.246331	10.1022	6.40192	6.61607	0.923688	0.887811	0.723852	1.51102	0.632742	0	0	1	0	0	0	0	0	1	0	0.016616	0.069616	16.7433
28	2019	10000000	110000000	31.316	-0.395407	0.074629	0.395407	0.074629	3.68715	3.79195	-0.343404	0.576059	3.95124	4.29046	6.13123	29.76	0.324583	7.53369	14.9493	10.5838	6.8638	8.20021	16.0369	8.40043	5.70711	14.7034	0.20598	0.18188	10.1553	6.59578	6.93245	0.919584	0.887554	0.715511	1.50943	0.632569	0	0	1	0	0	0	0	0	1	0	0.000387	0.001658	16.8153
28	2020	10000000	120000000	30.248	-0.395815	0.115213	0.395815	0.115213	4.05586	4.17115			3.97029	4.77912	6.1334	31.2	0.255875	7.64012	14.9243	10.6827	7.20699	8.61022						0.117428	10.2058	7.1333	7.44425	1.13124	1.10621	0.898621			0	0	1	0	0	0	0	0	1	0	0.0078	0.037278	16.8859
29	2007	5000000	8500000	22.43	-0.195211	0.313035	0.195211	0.313035	1.82337	2.34233	-0.484582	0.038814	1.60944	0	5.72848	46.37	0.923033	6.64769	13.1874	9.84966	8.47387	2.67554	14.9271	9.60049	5.8749	12.7028	0.014668	1.32411	9.67941	4.15888	4.41884	1.22963	0.987119	1.04013	1.94017	0.962637	0	0	1	0	0	0	0	0	0	1	0.006211	0	14.8768
29	2008	5900000	12000000	23	-0.184585	0.366342	0.184585	0.366342	3.1152	3.64397	-0.419036	0.07667	2.70805	0	5.73042	49.55	0.861318	6.68085	13.4513	10.1426	8.55641	5.49622	15.1437	9.80123	5.89855	13.098	0.000784	1.42983	10.0544	4.51086	4.34381	1.30881	0.995647	0.755169	1.72128	0.92879	0	0	1	0	0	0	0	0	0	1	0.004867	0	14.9906
29	2009	7700000	17000000	126.54	-0.061434	-0.698662	0.061434	0.698662	3.15653	3.54768	-0.544849	0.083628	2.63906	0.693147	5.73237	55.46	0.874691	6.6995	11.692	10.3465	7.91132	5.63377	15.1927	10.0054	5.91671	13.4076	0.063933	1.29962	10.1967	4.33073	4.54329	1.1269	0.891487	0.647673	2.19707	0.922826	0	0	1	0	0	0	0	0	0	1	0.001938	0.001344	15.1946
29	2010	8800000	22000000	24.34	-0.022578	0.649978	0.022578	0.649978	3.03305	3.74198	-0.510792	0.138279	2.56495	1.09861	5.76456	58.62	0.943811	6.6995	12.9766	10.5495	7.91132	5.35321	15.4655	9.58383	5.9601	13.5977	0.041347	1.31066	10.4917	4.68213	4.2485	0.779278	0.757457	0.803297	2.04412	0.878519	0	0	1	0	0	0	0	0	0	1	0.00157	0.001724	15.3502
29	2011	10000000	28000000	24.72	-0.021778	0.840298	0.021778	0.840298	3.0297	3.68318	-0.495546	0.192226	3.21888	0.693147	5.76644	61.2	0.807138	6.78559	15.1033	10.74	8.48364	5.31304	15.6821	9.62839	5.96922	13.7849	0.051965	1.42338	10.3416	4.39445	4.61512	0.85158	0.746481	0.72568	1.98234	0.838767	0	0	1	0	0	0	0	0	0	1	0.002155	0.001494	15.4806
29	2012	11000000	38000000	24.9	-0.060359	1.10182	0.060359	1.10182	3.73256	4.07539	-0.54817	0.285062	3.46574	1.94591	5.76801	63.16	0.594461	6.80683	14.972	10.8963	8.79452	6.85932	15.749	9.67029	5.9705	14.0186	0.058718	1.39506	10.5395	4.75359	4.94164	0.952941	0.8687	0.74321	2.21322	0.778172	0	0	1	0	0	0	0	0	0	1	0.002462	0.00479	15.6242
29	2013	12000000	50000000	28.8	-0.161879	1.0907	0.161879	1.0907	3.84467	4.35267	-0.405548	0.391932	3.2581	1.94591	5.76988	57.66	0.710646	6.81783	14.7086	10.9243	8.86036	7.11447	15.8354	10.8949	5.98268	14.1051	0.065574	1.97363	10.2851	5.26269	5.03044	0.987595	0.909224	0.72986	1.68222	0.718426	0	0	1	0	0	0	0	0	0	1	0.002449	0.004766	15.7657
29	2014	12000000	64000000	29.182	-0.225274	1.05414	0.225274	1.05414	3.88254	4.03184	-0.358955	0.507129	3.2581	1.79176	5.76926	56.47	0.506027	6.91075	14.6851	11.0084	7.70301	7.74474	15.9614	9.70729	5.99645	14.1661	0.069652	1.70341	10.7059	5.40717	5.50533	0.932063	0.849285	0.65936	1.55995	0.663513	0	0	1	0	0	0	0	0	0	1	0.000721	0.001292	15.8114
29	2015	12000000	71000000	29.33	-0.222958	0.963768	0.222958	0.963768	3.88871	4.14345	-0.376378	0.474055	3.80666	2.89037	5.76644	50.54	0.542401	6.93634	14.6338	11.0041	7.66809	7.80938	16.0609	10.3844	6.00166	14.4619	0.084138	1.53895	10.5201	5.7301	5.98394	0.922167	0.823805	0.664891	1.60354	0.678401	0	0	1	0	0	0	0	0	0	1	0.00071	0.002051	16.0387
29	2016	13000000	79000000	29.196	-0.221359	0.843082	0.221359	0.843082	4.00568	4.0466	-0.316515	0.466223	3.49651	3.2581	5.76519	50.15	0.368636	7.09008	14.6492	11.0417	7.41337	9.37235	16.2153	9.39922	6.01371	14.4785	0.09291	0.654806	10.6173	5.64545	5.65599	0.940232	0.8605	0.646576	1.46309	0.682025	0	0	1	0	0	0	0	0	0	1	0.000565	0.001841	16.1098
29	2017	10000000	87000000	26.411	-0.394021	0.582964	0.394021	0.582964	3.01757	3.04171	-0.252505	0.591635	3.3673	2.94444	5.76205	38.33	0.417617	7.04752	16.1545	10.859	5.29832	8.14101	16.388	10.0514	6.01859	14.5347	0.119221	0.75045	10.5699	5.49306	5.67675	0.917783	0.853175	0.717014	1.3378	0.628285	0	0	1	0	0	0	0	0	0	1	8.3e-05	0.000245	16.1613
29	2018	7800000	97000000	24.178	-0.542143	0.252958	0.542143	0.252958	3.23494	3.25811	-0.257225	0.561645	3.58352	3.49651	5.76205	26.51	0.305122	7.09838	14.3731	10.6352	5.75257	8.60428	16.3743	9.01639	6.02828	14.6163	0.159036	0.659411	10.5939	5.7301	6.04501	0.927584	0.855046	0.638525	1.3463	0.64035	0	0	1	0	0	0	0	0	0	1	0.00016	0.00056	16.0998
29	2019	7500000	110000000	22.649	-0.57979	0.244921	0.57979	0.244921	4.00045	4.33315	-0.261224	0.561582	3.58352	4.34381	5.76205	30.78	0.33664	7.35883	14.9659	10.6068	8.02421	7.90748	16.4226	9.48835	6.03548	14.6237	0.196172	0.578024	10.582	6.00881	6.36303	0.936242	0.871986	0.681829	1.34378	0.637184	0	0	1	0	0	0	0	0	0	1	0.001663	0.007223	16.1521
29	2020	7500000	120000000	21.469	-0.587811	0.285459	0.587811	0.285459	4.4005	4.76646			3.7612	4.65396	5.76205	28.97	0.268004	7.20042	15.0338	10.7037	8.42542	8.30285						0.496638	10.5879	6.60259	6.76157	0.882043	0.906513	0.814782			0	0	1	0	0	0	0	0	0	1	0.003129	0.014562	16.1752
30	2007	9900000	19000000	16.06	-0.232317	1.82047	0.232317	1.82047	2.76856	3.33543	-0.375421	0.265122	1.60944	1.38629	4.97051	55.01	0.958969	6.31536	14.9414	11.2274	11.1532	4.72486	15.1859	10.8271	5.03005	12.9763	0.17994	2.888	7.00851	4.15888	3.73767	1.22385	1.02895	0.669626	1.60108	0.790438	0	0	1	0	0	0	0	0	1	0	0.046109	0.063921	15.432
30	2008	13000000	27000000	15.14	-0.15536	2.51269	0.15536	2.51269	3.90451	4.47616	-0.387441	0.188288	2.3979	0.693147	4.98429	58.11	0.979914	6.32615	15.1527	11.534	11.3413	7.09014	15.3043	10.9331	5.0487	13.056	0.198049	2.81112	7.02997	3.89182	4.38203	1.01167	0.854588	0.620511	1.6325	0.841547	0	0	1	0	0	0	0	0	1	0	0.036494	0.025296	15.6721
30	2009	17000000	40000000	15.94	-0.047723	3.21181	0.047723	3.21181	4.01305	4.46858	-0.379324	0.209323	2.70805	0.693147	4.99789	58.33	1.40765	6.4599	15.6874	11.8086	11.5129	7.312	15.4038	11.0788	5.06411	13.4092	0.195905	2.59936	7.65586	4.38203	4.84419	0.976037	0.799825	0.507013	1.61115	0.826909	0	0	1	0	0	0	0	0	1	0	0.03161	0.021911	16.3052
30	2010	20000000	55000000	17.31	-0.048847	3.08247	0.048847	3.08247	3.68754	4.53949	-0.245427	0.232744	2.48491	1.79176	5.01662	58.69	0.895602	6.47851	15.796	12.0733	11.5899	6.63958	15.5991	11.1786	5.07786	13.5796	0.247086	2.59958	7.8598	4.94164	4.66344	0.716623	0.748358	0.792488	1.32525	0.811199	0	0	1	0	0	0	0	0	1	0	0.02766	0.049559	16.5641
30	2011	22000000	70000000	20.11	-0.070418	2.93633	0.070418	2.93633	3.73931	4.4573	-0.269517	0.219724	2.94444	3.49651	5.0324	60.08	1.58758	6.632	16.0299	12.0016	11.7519	6.7452	15.7802	10.6147	5.09006	13.8098	0.294058	2.60822	8.25816	4.86753	4.79579	0.833884	0.811896	0.908998	1.36896	0.819858	0	0	1	0	0	0	0	0	1	0	0.025486	0.089111	16.7917
30	2012	25000000	89000000	22.3	-0.063278	2.9733	0.063278	2.9733	4.35152	4.76321	-0.210576	0.338404	3.21888	3.29584	5.04407	60.52	0.991778	6.65801	16.0264	12.1155	11.9382	8.00364	15.9181	10.7201	5.08512	13.9452	0.303218	2.60128	8.25531	4.76217	5.11799	0.905156	0.874043	0.820223	1.26675	0.747159	0	0	1	0	0	0	0	0	1	0	0.026411	0.087048	16.9148
30	2013	26000000	110000000	31	-0.083583	2.37778	0.083583	2.37778	4.42193	5.09051	-0.134006	-0.342045	3.43399	2.99573	5.03174	59.89	0.768905	8.21257	15.9096	12.4564	11.9829	8.1482	16.0179	10.8435	5.09498	14.0931	0.324755	2.44452	8.3596	5.47227	5.45104	0.973148	0.915873	0.640608	1.15474	1.51986	0	0	1	0	0	0	0	0	1	0	0.025049	0.07504	16.9804
30	2014	27000000	130000000	31.162	-0.137002	2.23862	0.137002	2.23862	4.84422	5.19927	-0.010873	0.312696	3.21888	2.63906	5.04407	58.1	0.433427	7.67229	15.8999	12.2068	12.0347	9.02787	16.2058	10.4036	5.10776	14.2271	0.332728	2.2525	8.6526	5.56452	5.52545	0.969987	0.95308	0.803145	1.01099	0.761791	0	0	1	0	0	0	0	0	1	0	0.025523	0.067355	17.0693
30	2015	28000000	150000000	33.23	-0.095479	2.0564	0.095479	2.0564	4.51393	5.45684	0.052818	-0.31149	3.89182	3.17805	5.05369	56.79	0.641589	7.75362	15.0957	12.2413	12.0611	8.33676	16.2682	10.2794	5.10473	14.3516	0.339806	2.29802	8.68169	5.97635	6.15273	0.975144	0.89565	0.65588	0.949831	1.45241	0	0	1	0	0	0	0	0	1	0	0.025496	0.081029	17.1114
30	2016	29000000	170000000	31.293	-0.084584	2.05257	0.084584	2.05257	5.19718	5.64511	-0.01202	-0.330621	4.26268	3.46574	5.0626	55.71	0.367532	10.226	16.1243	12.2807	12.1807	9.77666	16.3473	8.182	5.11799	14.5102	0.377246	0.663016	8.98494	6.45047	6.75344	1.02091	0.939366	0.697526	1.01217	1.49392	0	0	1	0	0	0	0	0	1	0	0.029318	0.101608	17.1862
30	2017	25000000	180000000	31.939	-0.203801	1.58022	0.203801	1.58022	4.69174	5.71722	0.14443	0.338906	4.29046	3.89182	5.07517	54.02	0.504337	7.83992	17.0942	12.1985	12.2308	8.70097	16.4478	7.96693	5.14166	14.5002	0.497076	0.499908	9.21732	6.55678	7.01302	1.00338	0.934114	0.720014	0.873797	0.746879	0	0	1	0	0	0	0	0	1	0	0.033837	0.131687	17.2426
30	2018	23000000	200000000	30.032	-0.302979	1.28442	0.302979	1.28442	5.08295	5.90859	0.244268	-0.295508	4.36945	4.57471	5.0876	52.33	0.594907	7.87853	16.4769	12.1089	12.261	9.52307	16.5305	10.1409	5.18178	14.6837	0.550562	0.487926	9.40574	7.10168	7.18614	1.00694	0.952647	0.727718	0.803686	1.41946	0	0	1	0	0	0	0	0	1	0	0.037155	0.169974	17.2896
30	2019	21000000	220000000	33.987	-0.364362	0.848964	0.364362	0.848964	4.4688	5.61027	0.242606	-0.303234	4.34381	4.93447	5.09375	58.04	0.785813	7.93737	16.5883	12.0614	11.6967	8.2531	16.6321	11.1147	5.20949	14.7933	0.601093	0.476693	9.56423	7.09008	7.55066	1.23929	1.18308	0.997954	0.7966	1.41894	0	0	1	0	0	0	0	0	1	0	0.022997	0.113476	17.2971
30	2020	21000000	240000000	33.71	-0.387397	0.774634	0.387397	0.774634	4.91568	6.17129			4.67283	5.48064	5.09987	56.76	1.06774	7.93021	16.4295	12.01	12.2815	8.66576						0.465459	9.701	7.68616	7.91096	1.24925	1.1953	0.956979			0	0	1	0	0	0	0	0	1	0	0.032348	0.177287	17.3415
31	2007	4300000	7400000	37.64	-0.120276	-0.499717	0.120276	0.499717	4.1869	4.43866	0.294386	0.0617	2.30259	1.60944	5.59842	33.11	0.844677	6.62672	13.7186	9.83558	8.50188	8.20652	15.2447	7.84424	5.63014	13.3053	0.043775	0.329442	9.46777	3.71357	4.12713	0.950666	0.755961	0.57063	0.772567	0.941886	0	0	1	0	0	0	0	0	0	1	0.007414	0.011932	14.4709
31	2008	5000000	10000000	36.92	-0.100593	-0.461421	0.100593	0.461421	3.32228	3.83718	0.068944	0.003855	2.07944	0.693147	5.60249	36.43	0.950585	6.65929	13.6483	10.061	8.65817	5.9446	15.3368	8.55737	5.63622	13.4656	0.065656	0.329694	9.51907	4.29046	3.55535	1.23891	1.03276	0.789534	0.935503	0.99616	0	0	1	0	0	0	0	0	0	1	0.00632	0.004381	14.6312
31	2009	6200000	15000000	35.77	-0.039454	-0.358816	0.039454	0.358816	3.93088	4.29209	0.051146	-0.036905	1.09861	1.94591	5.60617	39.03	0.865613	6.58341	14.1134	10.271	9.02401	7.29254	15.3097	8.91557	5.64286	13.7388	0.069791	0.344961	9.55123	3.55535	4.09434	1.01878	1.01244	0.990609	0.951343	1.03832	0	0	1	0	0	0	0	0	0	1	0.007276	0.014158	15.0433
31	2010	7000000	19000000	35.43	-0.041903	-0.333731	0.041903	0.333731	3.43876	4.18881	-0.171996	-0.031033	2.3979	1.09861	5.60396	42.12	0.762987	6.47697	14.7403	10.4473	9.04192	6.17647	15.486	10.0116	5.64102	13.9062	0.08266	0.392685	9.39624	4.27667	3.97029	0.804408	0.658888	0.462324	1.20772	1.03203	0	0	1	0	0	0	0	0	0	1	0.006137	0.006743	15.2754
31	2011	7900000	25000000	35.5	-0.059047	-0.248286	0.059047	0.248286	3.57799	4.21003	-0.167447	0.118339	2.19722	1.79176	5.60175	44.53	0.795094	6.72143	15.0119	10.7153	9.18287	6.47199	15.6874	10.7019	5.63942	14.1994	0.098008	0.320127	9.74812	3.98898	3.7612	1.0443	1.00019	1.12524	1.20113	0.894183	0	0	1	0	0	0	0	0	0	1	0.005487	0.009831	15.397
31	2012	9000000	32000000	36.8	-0.022924	-0.166764	0.022924	0.166764	4.31173	4.59035	-0.188213	0.329448	2.07944	1.79176	5.59248	47.15	0.816666	7.46737	14.7823	10.8714	9.28285	8.19353	15.7887	10.8781	5.63479	14.3271	0.114286	0.33597	9.50062	3.85015	4.40672	0.876972	0.735285	0.526396	1.23185	0.752192	0	0	1	0	0	0	0	0	0	1	0.005081	0.009104	15.5218
31	2013	9500000	39000000	38.3	-0.058955	-0.063373	0.058955	0.063373	4.45673	4.95994	-0.182213	0.176595	2.56495	2.56495	5.53457	47.69	0.998006	7.53155	14.7672	10.9428	10.0495	8.36781	15.8633	11.0744	5.63443	14.4064	0.128617	0.30428	9.62496	4.41884	4.00733	0.979006	0.856437	0.682927	1.22281	0.84991	0	0	1	0	0	0	0	0	0	1	0.01002	0.0257	15.6378
31	2014	10000000	44000000	38.19	0.008684	-0.060325	0.008684	0.060325	4.42949	4.55751	-0.068802	0.04851	2.77259	2.19722	5.55914	45.58	1.01512	7.38337	14.8711	11.0046	8.69634	8.99612	15.7917	10.9296	5.63729	14.3307	0.142501	0.316109	9.66897	4.20469	4.18965	0.779751	0.743377	0.633539	1.07389	0.953735	0	0	1	0	0	0	0	0	0	1	0.002414	0.005303	15.8078
31	2015	10000000	50000000	37.807	0.043079	-0.037117	0.043079	0.037117	4.27983	4.42294	1.76529	0.071607	2.83321	2.63906	5.57063	44.45	1.06301	7.40367	14.7841	11.053	8.17976	9.07996	15.7898	7.42655	5.63515	14.3212	0.160657	0.322039	9.97762	4.82028	5.04343	1.06089	1.03914	0.902476	0.361626	0.933178	0	0	1	0	0	0	0	0	0	1	0.00139	0.003668	16.0355
31	2016	10000000	55000000	42.997	0.029979	-0.227833	0.029979	0.227833	4.50354	4.54866	1.6627	-0.019977	3.3322	3.3322	5.55683	44.67	0.831733	7.44425	14.7392	11.0688	8.43642	10.296	15.6832	5.77455	5.63479	14.44	0.196429	0.110742	9.85974	5.2933	5.50126	0.894359	0.856154	0.691667	0.375559	1.02038	0	0	1	0	0	0	0	0	0	1	0.00189	0.006298	16.1904
31	2017	8900000	59000000	34.6	-0.121947	-0.207408	0.121947	0.207408	4.36266	4.56758	2.07487	-0.124428	3.43399	2.94444	5.55683	36.96	0.433764	7.45008	14.8831	10.9479	8.48094	8.98015	15.7867	8.26488	5.62402	14.503	0.212996	0.085969	9.72609	5.36598	5.81413	0.960794	0.904972	0.787356	0.325217	1.14211	0	0	1	0	0	0	0	0	0	1	0.002266	0.006672	16.2891
31	2018	7500000	62000000	33.593	-0.245197	-0.355857	0.245197	0.355857	4.67341	5.0178	8.32711	-0.102298	3.61092	3.7612	5.54518	29.25	0.341655	7.45588	15.0642	10.8103	9.5042	9.17842	15.9108	8.12296	5.6204	14.6833	0.242754	0.065092	9.57178	5.73979	5.77144	1.00197	0.937893	0.746331	0.107214	1.11396	0	0	1	0	0	0	0	0	0	1	0.007086	0.026651	16.2631
31	2019	7100000	66000000	32.205	-0.28484	-0.38826	0.28484	0.38826	4.09567	4.3257	8.32077	-0.111504	3.3322	4.63473	5.54518	27.88	0.295693	7.45008	15.0276	10.7604	7.97865	8.37634	15.9037	7.97074	5.6204	14.7253	0.257246	0.055503	9.38924	5.82895	6.47697	0.888168	0.873378	0.711728	0.097835	1.11035	0	0	1	0	0	0	0	0	0	1	0.001687	0.00782	16.2587
31	2020	6900000	69000000	29.653	-0.273504	-0.366169	0.273504	0.366169	4.50523	4.75827			3.3322	4.92725	5.54518	27.9	0.269193	7.45588	15.0612	10.7347	8.37759	8.79516						0.045919	9.16576	6.69827	6.85751	1.08813	1.13945	1.08766			0	0	1	0	0	0	0	0	0	1	0.004807	0.023683	16.2245
32	2007	3100000	6500000	14.9	-0.349249	0.143231	0.349249	0.143231	2.78067	3.32015	-0.102371	1.30524	1.09861	0	5.14225	47.45	0.529501	6.10256	13.0021	9.92442	8.33663	4.77646	16.306	11.5745	5.59389	13.6042	0.094847	1.13151	8.63923	3.4012	3.29584	0.851687	0.795459	1.14471	1.11405	0.433795	0	0	1	0	0	0	0	0	0	1	0.008937	0	14.4485
32	2008	3500000	8900000	14.76	-0.340971	0.20268	0.340971	0.20268	2.90901	3.44614	-0.143936	1.21315	0.693147	0	5.14924	52.3	0.537646	6.20051	13.279	10.1361	8.4502	5.05183	16.4604	11.6967	5.59386	13.7807	0.126197	1.19401	8.78125	3.55535	3.3322	1.14587	1.02055	0.99058	1.16814	0.451846	0	0	1	0	0	0	0	0	0	1	0.007397	0	14.6111
32	2009	4100000	14000000	14.7	-0.382844	0.313186	0.382844	0.313186	3.71952	4.06802	-0.076372	1.41584	1.79176	0	5.15618	54.9	0.353251	5.99146	13.4245	10.2882	8.47762	6.88236	16.6322	11.8781	5.59798	14.0087	0.137394	1.15914	8.8785	3.52636	3.85015	1.01144	0.773293	0.780357	1.08269	0.413935	0	0	1	0	0	0	0	0	0	1	0.006439	0	14.8485
32	2010	4500000	18000000	14.61	-0.377642	0.345471	0.377642	0.345471	3.32035	4.02649	-0.09964	1.46213	1.09861	1.38629	5.16307	56.3	0.690045	5.99146	13.5588	10.4762	8.44031	5.95646	16.805	11.992	5.60105	14.2797	0.159644	1.12353	8.91368	3.78419	3.85015	0.896382	0.873158	0.871594	1.11067	0.406152	0	0	1	0	0	0	0	0	0	1	0.005195	0.007202	15.0578
32	2011	5000000	22000000	14.79	-0.380879	0.455988	0.380879	0.455988	3.50324	4.08239	0.245431	1.54333	1.79176	1.94591	5.17389	57.63	0.4177	6.00635	13.8144	10.6717	8.537	6.36129	16.956	12.1049	5.60543	14.5231	0.166853	1.33513	8.87919	3.82864	3.80666	0.687682	0.736166	0.757924	0.802935	0.393185	0	0	1	0	0	0	0	0	0	1	0.004585	0.008922	15.2226
32	2012	5500000	27000000	15.9	-0.355539	0.51046	0.355539	0.51046	4.33957	4.69487	0.239978	1.69485	2.3979	2.48491	5.17502	58.87	0.389258	6.46147	14.9641	10.7957	10.1658	8.07672	17.0852	12.3078	5.60359	14.671	0.221076	1.10526	8.93221	3.93183	3.7612	0.688154	0.826676	0.92491	0.806466	0.371078	0	0	1	0	0	0	0	0	0	1	0.020179	0.050144	15.392
32	2013	5500000	32000000	15.1	-0.383556	0.78355	0.383556	0.78355	4.20477	4.60725	0.231039	0.417103	2.70805	2.19722	5.22036	56.23	0.483898	6.50728	13.8572	10.7281	9.02099	7.99217	17.1922	12.6433	5.60507	14.8671	0.220751	1.20306	8.99231	4.26268	4.30407	0.891756	0.89917	0.869958	0.812322	0.705665	0	0	1	0	0	0	0	0	0	1	0.006138	0.013487	15.5544
32	2014	5700000	39000000	15.17	-0.401851	0.734165	0.401851	0.734165	4.44839	4.65811	0.167313	0.307547	2.94444	2.48491	5.19794	55.13	0.310524	6.52649	13.8447	10.8565	9.21473	8.61933	17.2975	11.7715	5.60617	14.9529	0.227857	1.16885	9.05731	4.45435	4.35671	0.966676	0.91429	0.78989	0.856668	0.764791	0	0	1	0	0	0	0	0	0	1	0.007113	0.017674	15.6682
32	2015	5800000	42000000	14.927	-0.365501	0.741181	0.365501	0.741181	4.27901	4.92077	0.083317	0.374088	2.77259	2.77259	5.17389	50.77	0.300754	6.55108	14.0126	10.878	9.63489	8.0184	17.3716	11.7793	5.60459	15.0646	0.242942	0.913982	9.19452	4.67283	4.82028	0.906746	0.893579	0.902946	0.923091	0.727755	0	0	1	0	0	0	0	0	0	1	0.010731	0.029751	15.7456
32	2016	5900000	45000000	14.638	-0.349411	0.647774	0.349411	0.647774	4.81907	5.01159	0.029858	0.324725	3.04452	3.55535	5.16479	50.62	0.36396	6.72503	14.2579	10.9056	9.61581	9.62816	17.462	11.8135	5.6058	15.1046	0.397059	0.414352	9.26918	4.43082	5.0689	0.876668	0.840005	0.777951	0.971008	0.754874	0	0	1	0	0	0	0	0	0	1	0.010884	0.038698	15.8429
32	2017	5400000	49000000	14.005	-0.409978	0.515085	0.409978	0.515085	4.44718	4.99275	-0.00963	0.225437	3.13549	3.8712	5.16479	44.345	0.312757	6.74524	14.2628	10.8461	9.53597	8.47505	17.507	11.815	5.60212	15.1678	0.505535	0.287611	9.33865	5.0689	5.82895	0.937298	0.930461	0.940266	1.00972	0.816036	0	0	1	0	0	0	0	0	0	1	0.010819	0.041883	15.9616
32	2018	4900000	52000000	15.712	-0.461398	0.14978	0.461398	0.14978	4.72058	5.24196	-0.061171	0.291899	3.29584	4.30407	5.15906	38.07	0.257399	6.64639	14.2294	10.783	10.1335	9.01229	17.5168	11.3711	5.60212	15.2226	0.490775	0.190206	9.4036	6.02102	6.03069	0.906032	0.943671	0.907579	1.06516	0.774055	0	0	1	0	0	0	0	0	0	1	0.020485	0.088171	15.9965
32	2019	5200000	57000000	16.589	-0.438756	0.120492	0.438756	0.120492	4.51669	5.27252	-0.070896	0.284804	2.89037	3.95124	5.18739	32.51	0.207246	6.68461	14.3057	10.8536	10.1658	8.48998	17.5357	11.0968	5.59842	15.3551	0.6	0.15482	9.46459	5.96615	6.31173	0.886291	0.904586	0.824927	1.05614	0.772624	0	0	1	0	0	0	0	0	0	1	0.020498	0.080994	16.0418
32	2020	5100000	61000000	14.364	-0.440589	0.255226	0.440589	0.255226	4.96836	5.79977			3.8712	5.24702	5.21494	29.41	0.429839	6.76849	14.277	10.944	10.6741	8.91448						0.119435	9.52208	6.40357	6.56103	0.981132	0.965964	0.859909			0	0	1	0	0	0	0	0	0	1	0.021173	0.111093	15.9958
33	2007	3000000	6800000	14.28	-0.292147	-0.420142	0.292147	0.420142	1.47063	1.95529	0.412811	0.630153	1.09861	0	5.67744	47.68	0.600745	6.19236	12.5366	9.68477	7.35244	1.89285	15.5354	8.58298	6.05721	13.2282	0.040171	1.92395	9.87463	2.19722	2.07944	0.927878	0.74896	0.659501	0.707809	0.613439	0	0	1	0	0	0	0	0	0	1	0.003448	0	14.2293
33	2008	3500000	8100000	14.23	-0.139397	-0.380184	0.139397	0.380184	2.92024	3.46665	0.380006	0.586721	0.693147	0	5.67298	48.66	0.734669	6.20456	12.3963	9.92123	8.7863	5.0666	15.6621	8.62047	6.0696	13.4117	0.047724	1.89487	9.86371	2.48491	1.79176	0.828654	0.694467	0.71635	0.724635	0.63023	0	0	1	0	0	0	0	0	0	1	0.010456	0	14.3577
33	2009	4000000	9700000	14.34	0.027316	-0.337484	0.027316	0.337484	3.17111	3.5799	0.111484	0.500208	0	0	5.6685	52.34	0.485939	6.2106	12.7896	10.0643	8.26462	5.6364	15.6905	8.8371	6.07826	13.7147	0.065733	1.73996	9.86267	1.60944	2.3979	0.817182	0.659609	0.580822	0.899698	0.666574	0	0	1	0	0	0	0	0	0	1	0.005306	0	14.5629
33	2010	4200000	11000000	14.62	0.094366	-0.365188	0.094366	0.365188	2.82462	3.63644	0.053063	0.520782	1.38629	0	5.664	52.28	0.399133	6.23832	12.99	10.1888	8.97866	4.85752	15.872	9.21553	6.08723	13.9297	0.085846	1.15459	9.85219	2.63906	2.99573	1.03568	0.926142	0.723972	0.949611	0.657556	0	0	1	0	0	0	0	0	0	1	0.00946	0	14.6956
33	2011	4800000	15000000	14.29	0.069072	-0.273641	0.069072	0.273641	3.01482	3.70658	-0.042629	0.35324	0.693147	0	5.66296	53.79	0.407858	6.23832	13.2837	10.3811	9.45822	5.2559	16.0445	9.59717	6.0904	14.1334	0.108262	1.47728	9.64167	3.17805	3.21888	0.675985	0.70933	0.70714	1.04453	0.738967	0	0	1	0	0	0	0	0	0	1	0.011993	0	14.8272
33	2012	5300000	19000000	15.3	0.024163	-0.243389	0.024163	0.243389	3.52544	3.92339	0.00131	0.34563	1.94591	0.693147	5.66261	54.99	0.242043	6.51915	13.3556	10.5111	9.74923	6.33197	16.1291	9.81706	6.09222	14.2906	0.122061	1.02409	9.66777	3.43399	3.4012	0.964669	0.879533	0.753774	0.998692	0.743146	0	0	1	0	0	0	0	0	0	1	0.013851	0.009601	15.0523
33	2013	5500000	25000000	16.7	-0.07118	-0.191733	0.07118	0.191733	3.26208	3.9276	-0.06787	0.533568	2.63906	1.94591	5.65284	52.42	0.407097	5.55296	13.4481	10.2909	10.0061	5.77033	16.186	9.91522	6.10368	14.4338	0.127374	1.07895	9.93173	3.66356	3.73767	1.00465	0.85928	0.566802	1.07281	0.652074	0	0	1	0	0	0	0	0	0	1	0.016461	0.032032	15.2789
33	2014	5700000	29000000	16.462	-0.03677	-0.192211	0.03677	0.192211	3.5647	3.92284	-0.12173	0.537038	2.19722	2.07944	5.63515	49.75	0.476793	5.48064	15.2768	10.6247	9.88456	6.41095	16.2571	9.98174	6.11501	14.7016	0.141405	1.0625	9.93982	3.78419	3.93183	0.868931	0.809259	0.586653	1.1386	0.650602	0	0	1	0	0	0	0	0	0	1	0.013798	0.028691	15.4136
33	2015	6000000	33000000	15.992	-0.009162	-0.160158	0.009162	0.160158	3.13566	3.96238	-0.15571	0.566694	1.79176	2.19722	5.61822	48.57	0.253517	5.54908	14.758	10.6741	8.29205	5.55573	16.3169	9.72496	6.11426	14.8048	0.1592	1.01941	9.93547	4.29046	4.15888	0.834351	0.79495	0.582547	1.18443	0.638287	0	0	1	0	0	0	0	0	0	1	0.002721	0.005979	15.4564
33	2016	6100000	36000000	15.769	-0.012052	-0.212667	0.012052	0.212667	3.93385	4.43234	-0.132044	0.673014	2.07944	4.31749	5.61313	49.02	0.216576	6.26149	13.6181	10.7036	11.2784	7.15181	16.4689	10.0754	6.1203	14.9233	0.202198	0.503541	9.95485	4.47734	5.14749	1.20087	1.03071	0.704648	1.15213	0.597724	0	0	1	0	0	0	0	0	0	1	0.055956	0.241589	15.6298
33	2017	5300000	39000000	15.978	-0.14293	-0.343221	0.14293	0.343221	3.9099	4.29808	-0.170619	0.681091	2.48491	4.07754	5.60947	44.975	0.23825	6.67203	13.7461	10.6083	10.6122	7.87182	16.5389	10.1709	6.1181	14.9084	0.242291	0.432349	9.97385	5.01064	5.52545	0.870189	0.81434	0.662138	1.20572	0.594852	0	0	1	0	0	0	0	0	0	1	0.032206	0.131322	15.7657
33	2018	4600000	42000000	15.17	-0.24682	-0.438088	0.24682	0.438088	3.88536	4.14294	-0.185595	0.718978	2.07944	4.54329	5.6058	40.93	0.2104	6.79122	13.5103	10.5028	7.67786	7.78377	16.5619	10.2897	6.12249	15.0942	0.278509	0.403284	9.99251	5.69373	6.06146	0.812524	0.843833	0.770527	1.22789	0.581741	0	0	1	0	0	0	0	0	0	1	0.00187	0.008494	15.8105
33	2019	4800000	44000000	15.801	-0.214443	-0.454837	0.214443	0.454837	3.96471	4.18736	-0.192545	0.715062	2.83321	4.95583	5.59842	39.15	0.159668	6.83518	13.6325	10.5616	7.69621	8.13369	16.5269	10.2093	6.12687	15.1874	0.296943	0.374523	10.0108	6.25383	6.64249	0.876762	0.900836	0.788325	1.21966	0.573099	0	0	1	0	0	0	0	0	0	1	0.001878	0.009309	15.8747
33	2020	4900000	47000000	15.345	-0.176309	-0.442039	0.176309	0.442039	4.36118	4.6061			3.68888	4.98361	5.59099	40.39	0.165981	6.52209	13.872	10.7756	8.08102	8.54037						0.345435	10.0288	6.64249	6.82002	0.974935	0.97022	0.835588			0	0	1	0	0	0	0	0	0	1	0.001868	0.009311	15.9065
34	2007	28000000	56000000	100.26	-0.344417	0.681335	0.344417	0.681335	3.91305	4.52143	0.460563	0.917854	6.11589	1.79176	6.56259	48.3	2.92618	9.09851	17.3218	10.7273	13.1312	7.09581	17.1759	11.6718	6.47923	14.3722	0.071419	7.14052	12.6681	7.56579	7.49276	0.992588	0.959793	0.894879	0.684667	0.521416	1	0	0	0	0	0	1	0	0	0	0.119083	0.213368	17.1807
34	2008	31000000	78000000	104.42	-0.361468	0.630906	0.361468	0.630906	3.8404	4.69515	0.464523	0.929936	6.4892	2.19722	6.56752	50.1	3.08617	9.15388	17.4145	10.9013	13.3049	6.94692	17.3519	11.5692	6.47957	14.5539	0.085501	7.13906	12.6979	7.65728	7.62413	1.02591	0.993069	0.915805	0.682816	0.518152	1	0	0	0	0	0	1	0	0	0	0.107966	0.237227	17.3783
34	2009	34000000	110000000	105.22	-0.357735	0.675812	0.357735	0.675812	4.84024	5.16979	0.362547	0.946348	6.6695	1.79176	6.57228	49.84	2.86399	9.23083	17.597	10.9088	13.2013	8.98624	17.4269	11.5945	6.48004	14.7239	0.106779	6.3453	12.7422	7.63095	7.77233	1.01376	0.994056	0.972042	0.733919	0.513783	1	0	0	0	0	0	1	0	0	0	0.086584	0.155137	17.7444
34	2010	38000000	140000000	110.42	-0.349168	0.615373	0.349168	0.615373	5.24172	5.51004	0.218484	0.827838	6.82871	2.48491	6.57661	50.42	2.97106	9.29597	17.8276	11.0406	13.133	9.81534	17.5902	11.6556	6.47872	14.9907	0.134472	5.96186	12.7616	7.95332	8.02126	1.01124	0.995246	0.986602	0.820692	0.547094	1	0	0	0	0	0	1	0	0	0	0.068183	0.169428	17.9049
34	2011	41000000	170000000	120.8	-0.348094	0.601507	0.348094	0.601507	4.98794	5.62703	0.304853	0.704566	7.11802	3.29584	6.58092	51.17	3.1806	9.336	18.2507	11.1934	13.2181	9.28859	17.7087	11.8048	6.47974	15.2205	0.147254	7.33428	12.8325	8.08456	7.98582	1.01014	0.993809	0.967976	0.76637	0.58666	1	0	0	0	0	0	1	0	0	0	0.060076	0.198001	18.048
34	2012	45000000	210000000	122	-0.342649	0.743625	0.342649	0.743625	5.4546	5.88038	0.197947	0.72503	7.36834	3.2581	6.58438	51.24	3.21644	9.47247	18.2162	11.2958	13.2715	10.2553	17.7823	11.8568	6.47743	15.3776	0.17069	7.45424	12.8193	8.00603	8.27716	1.01742	0.997344	0.95358	0.834762	0.5797	1	0	0	0	0	0	1	0	0	0	0.055493	0.180803	18.179
34	2013	47000000	250000000	152.8	-0.340849	0.648905	0.340849	0.648905	5.11552	5.95005	0.176708	0.725732	7.38088	3.4012	6.58755	51.67	3.15371	9.45101	18.2203	11.4975	13.2727	9.5498	17.8433	11.9867	6.47882	15.5051	0.199631	10.0672	12.8572	8.40581	8.11163	1.01631	0.998934	0.943089	0.849828	0.579464	1	0	0	0	0	0	1	0	0	0	0.050273	0.170988	18.3004
34	2014	46000000	290000000	153.66	-0.374572	0.528637	0.374572	0.528637	5.2126	5.96368	0.159938	0.759904	7.42595	3.55535	6.59167	49.88	2.90526	9.48448	18.3365	11.36	12.3345	9.79729	17.9102	12.0834	6.48219	15.5645	0.205081	10.2134	12.8985	8.31091	8.36753	1.01667	0.997877	0.958594	0.862115	0.568213	1	0	0	0	0	0	1	0	0	0	0.019678	0.069963	18.4234
34	2015	48000000	320000000	146.749	-0.342233	0.583575	0.342233	0.583575	5.35974	5.87007	0.118389	0.857062	7.78987	4.27667	6.59387	47.77	2.90068	9.32412	18.1424	11.3821	11.5723	10.2541	17.9816	12.1634	6.48201	15.6773	0.255633	7.60801	12.9092	8.55545	8.70234	1.00957	0.986995	0.938826	0.894143	0.538485	1	0	0	0	0	0	1	0	0	0	0.009088	0.038868	18.5468
34	2016	36000000	300000000	129.264	-0.435946	0.233601	0.435946	0.233601	5.1601	5.7615	0.058438	0.825828	7.98276	4.43082	6.59578	38.79	2.7124	9.56514	18.0688	11.1108	11.3097	9.81864	18.0533	12.2365	6.48463	15.7313	0.276336	2.91835	12.9082	8.67693	8.7924	1.00921	0.988096	0.935203	0.944788	0.547697	1	0	0	0	0	0	1	0	0	0	0.009773	0.043302	18.6494
34	2017	36000000	310000000	121.068	-0.400002	0.279938	0.400002	0.279938	5.003	5.83794	0.058122	0.86675	8.12059	4.80402	6.60123	38.28	1.89083	9.58259	18.3039	11.1527	11.5255	9.41369	18.1119	12.2768	6.48311	15.7729	0.299694	2.01431	12.9071	8.60685	8.9882	0.99959	0.980129	0.942743	0.945071	0.53569	1	0	0	0	0	0	1	0	0	0	0.011819	0.05678	18.6794
34	2018	38000000	300000000	118.234	-0.306318	0.290088	0.306318	0.290088	5.19844	5.9281	0.042113	0.976063	7.98207	5.28827	6.608	37.77	1.87609	9.59628	18.3161	11.2354	11.8713	9.81283	18.1764	12.4926	6.48311	15.8384	0.319572	1.67014	12.906	9.02702	9.19695	0.993868	0.983136	0.949918	0.959589	0.506057	1	0	0	0	0	0	1	0	0	0	0.015049	0.079582	18.8078
34	2019	38000000	300000000	119.576	-0.253254	0.254124	0.253254	0.254124	4.6928	5.96879	0.039969	0.972159	8.11731	5.70711	6.62141	33.67	1.89962	9.83145	18.3278	11.2616	12.014	8.7103	18.1532	12.1759	6.48158	15.8626	0.36294	1.32597	12.9049	9.1938	9.53279	0.997032	0.988743	0.96316	0.955146	0.499609	1	0	0	0	0	0	1	0	0	0	0.017599	0.100437	18.9287
34	2020	39000000	300000000	118.424	-0.174204	0.249117	0.174204	0.249117	5.16209	6.56567			8.18813	6.02587	6.63463	32.87	2.1015	9.7099	18.2489	11.2328	12.6147	9.14582						0.752022	12.9038	9.67934	9.91002	0.996423	0.992336	0.966585			1	0	0	0	0	0	1	0	0	0	0.019628	0.118273	19.0046
35	2007	27000000	45000000	90.77	-0.218737	0.843668	0.218737	0.843668	4.78157	5.37187	0.054244	-0.74974	6.02587	1.38629	6.35663	49.05	3.4519	8.7837	16.5476	10.8519	12.6644	8.87567	14.7887	7.50439	5.2528	12.5237	0.047033	7.56895	12.3013	7.62168	7.71869	0.967448	0.948978	0.895648	0.948547	3.99584	1	0	0	1	0	0	1	0	0	0	0.076819	0.106494	17.295
35	2008	31000000	64000000	95.01	-0.226712	0.829819	0.226712	0.829819	4.70007	5.53903	0.022795	-0.723642	6.09131	1.38629	6.36337	51.68	3.56855	9.01663	16.5479	11.054	13.1237	8.70082	14.9657	7.72973	5.25143	12.7271	0.056609	8.05169	12.3481	7.89841	8.09864	1.00375	0.973893	0.915551	0.977713	3.6185	1	0	0	1	0	0	1	0	0	0	0.090125	0.12494	17.4293
35	2009	35000000	90000000	93.97	-0.228359	0.95305	0.228359	0.95305	5.69346	5.99729	-0.129469	-0.714236	6.42487	0.693147	6.37007	48.91	3.93043	9.14345	16.7183	11.1673	13.3075	10.7626	15.0791	7.79359	5.25075	12.8739	0.061956	6.66176	12.3749	8.11253	8.3666	0.995717	0.976387	0.929599	1.14872	3.49939	1	0	0	1	0	0	1	0	0	0	0.094498	0.065501	17.7062
35	2010	39000000	120000000	94.2	-0.247195	0.988333	0.247195	0.988333	6.14876	6.39127	-0.201191	-0.686457	6.58617	2.3979	6.37264	50.88	4.35068	9.25455	17.0539	11.2607	13.8185	11.7153	15.2494	8.80402	5.24281	13.0673	0.085624	6.27215	12.4121	8.39661	8.42595	0.977486	0.979193	0.995839	1.25186	3.18935	1	0	0	1	0	0	1	0	0	0	0.131636	0.315648	17.936
35	2011	43000000	150000000	109.8	-0.263245	0.871204	0.263245	0.871204	5.90344	6.49233	-0.007122	-0.641686	6.93828	2.89037	6.37588	52.1	4.51264	9.32009	17.392	11.4219	13.9119	11.1708	15.4405	9.03599	5.24122	13.2796	0.087242	10.4981	12.4497	8.67761	8.58672	0.994262	0.993199	0.979386	1.00717	2.79085	1	0	0	1	0	0	1	0	0	0	0.115638	0.334238	18.0874
35	2012	47000000	190000000	111.5	-0.261455	1.06687	0.261455	1.06687	6.28061	6.66107	-0.112646	-0.591219	7.25276	2.89037	6.37911	51.9	4.40954	9.46645	17.4117	11.5417	14.0266	11.9866	15.5774	9.22029	5.22521	13.4353	0.107585	9.11317	12.4825	8.44977	8.43142	1.02271	1.00732	0.950161	1.12695	2.4463	1	0	0	1	0	0	1	0	0	0	0.111328	0.321781	18.2133
35	2013	51000000	240000000	131.4	-0.269555	1.09324	0.269555	1.09324	5.92711	6.70521	-0.015533	-0.539673	7.26193	2.94444	6.38165	50.87	4.26904	9.58273	17.4992	11.7711	14.123	11.2086	15.5576	9.22029	5.22897	13.5594	0.123258	8.18658	12.5292	8.62748	8.31752	1.00741	0.99566	0.949825	1.01578	2.17237	1	0	0	1	0	0	1	0	0	0	0.110089	0.32415	18.3273
35	2014	50000000	280000000	121.287	-0.313005	1.13337	0.313005	1.13337	5.94263	6.73824	0.663106	-0.60821	7.19669	3.3322	6.38503	48.3	4.34843	9.6442	17.445	11.6077	14.1523	11.2398	15.4565	9.22029	5.21276	13.5957	0.136166	7.50517	12.5645	8.25088	8.2169	0.998734	0.986812	0.93965	0.601285	2.55239	1	0	0	1	0	0	1	0	0	0	0.112372	0.374446	18.4133
35	2015	51000000	300000000	113.684	-0.272819	1.21988	0.272819	1.21988	5.97586	6.40945	0.69043	-0.613572	7.65112	3.98898	6.38671	43.31	2.00758	9.69011	17.3012	11.6144	12.5073	11.5895	15.4539	9.54967	5.20236	13.5762	0.121079	7.61858	12.5777	8.30326	8.32385	1.00928	0.985503	0.928869	0.591566	2.5878	1	0	0	1	0	0	1	0	0	0	0.021775	0.086859	18.488
35	2016	44000000	290000000	107.754	-0.276853	0.856006	0.276853	0.856006	5.9821	6.48574	0.578017	-0.639311	7.77486	4.46591	6.38856	41.85	2.3611	9.85125	17.2655	11.4873	12.6122	11.5674	15.4611	9.60522	5.1985	14.3574	0.121547	4.05766	12.5784	8.29505	8.50654	1.00103	0.973597	0.905322	0.633707	2.77247	1	0	0	1	0	0	1	0	0	0	0.02928	0.130761	18.5164
35	2017	43000000	290000000	97.294	-0.235375	0.965795	0.235375	0.965795	5.82012	6.51814	1.70355	-0.692229	7.86442	4.94876	6.38856	42.06	1.32481	10.0737	17.3248	11.5133	12.6912	11.132	15.4689	9.66352	5.16479	14.4278	0.148571	2.72642	12.579	8.40671	8.76577	0.994233	0.977757	0.933169	0.369885	3.24917	1	0	0	1	0	0	1	0	0	0	0.03138	0.155294	18.5351
35	2018	46000000	280000000	98.629	-0.102843	0.925156	0.102843	0.925156	5.95023	6.44614	1.80694	-0.695476	7.86672	5.45104	6.38856	42.27	3.56091	10.1354	17.5503	11.6041	12.4982	11.5218	15.4929	9.71233	5.15329	14.2933	0.682081	1.12451	12.5797	8.84994	9.10753	0.995781	0.985389	0.944439	0.35626	3.28381	1	0	0	1	0	0	1	0	0	0	0.023113	0.125992	18.547
35	2019	41000000	280000000	99.902	-0.136173	0.659372	0.136173	0.659372	5.38205	5.85115	1.79852	-0.702203	7.94023	5.68698	6.39192	39.99	2.7054	9.19218	17.7365	11.5129	11.0762	10.5121	15.5239	3.91202	5.1299	14.3664	0.715976	0.977364	12.5804	9.06601	9.37873	0.992493	0.986323	0.94673	0.349734	3.27841	1	0	0	1	0	0	1	0	0	0	0.006366	0.036204	18.6028
35	2020	41000000	280000000	104.764	-0.050162	0.542781	0.050162	0.542781	5.92025	6.43626			7.99766	6.32077	6.39526	40.04	2.29788	9.3622	17.7685	11.4583	11.63	11.0377						0.74576	12.581	9.51044	9.6764	0.988967	0.989689	0.955249			1	0	0	1	0	0	1	0	0	0	0.01631	0.103093	18.654
36	2007	12000000	12000000	38.79	-0.135717	2.20299	0.135717	2.20299	3.74072	4.312	-0.294171	-0.185434	4.38203	0	5.85736	55.79	1.21853	7.54592	15.5359	10.5555	10.1588	6.77469	15.1345	5.43372	6.20095	13.2026	0.016314	11.2335	10.3638	6.51619	6.56386	1.40992	1.32156	0.993301	1.41677	1.22765	1	0	0	0	0	0	0	0	1	0	0.014612	0	15.6235
36	2008	13000000	17000000	38	-0.186516	2.2983	0.186516	2.2983	3.70679	4.53309	-0.380163	-0.295029	4.81218	0	5.86022	54.65	0.967177	7.58579	15.5954	10.7327	10.971	6.68561	15.358	6.70319	6.20889	13.5309	0.016166	10.7767	10.4215	6.72743	6.98193	1.44702	1.33426	0.918834	1.61333	1.4185	1	0	0	0	0	0	0	0	1	0	0.025122	0	15.7607
36	2009	14000000	25000000	39.75	-0.23753	2.17781	0.23753	2.17781	4.22811	4.54816	-0.42765	-0.223218	5.25227	0.693147	5.86278	52.79	0.891792	7.63095	15.9397	10.8057	11.2142	7.76541	15.4917	6.91771	6.2173	13.6496	0.02045	9.90197	10.4876	6.99851	7.08255	1.42498	1.27751	0.713779	1.74718	1.28736	1	0	0	0	0	0	0	0	1	0	0.029281	0.020296	16.0538
36	2010	16000000	34000000	40.97	-0.248617	2.2582	0.248617	2.2582	4.70909	4.96496	-0.481948	-0.252803	5.0814	0.693147	5.86335	54.32	0.971516	7.65728	16.1051	10.9755	11.413	8.77621	15.6994	7.23706	6.21687	13.8265	0.028962	8.38003	10.4973	7.2385	7.18992	1.17032	1.09566	0.797795	1.93031	1.33834	1	0	0	0	0	0	0	0	1	0	0.028828	0.019982	16.1943
36	2011	17000000	43000000	52	-0.318564	1.66579	0.318564	1.66579	4.54246	5.15406	-0.469628	-0.26843	5.40268	1.79176	5.86278	53.4	0.864015	7.67694	16.1811	11.1306	11.6106	8.41052	15.9395	8.25609	6.22238	14.0781	0.034457	12.8081	10.5312	7.33433	7.3815	1.19785	1.10344	0.717325	1.88547	1.36692	1	0	0	0	0	0	0	0	1	0	0.029687	0.053192	16.2516
36	2012	16000000	56000000	55.2	-0.396063	1.50551	0.396063	1.50551	4.97803	5.37894	-0.330674	-0.199067	5.88332	1.79176	5.86079	53.23	0.845709	7.79111	16.2112	11.1449	11.756	9.33421	16.1027	8.6125	6.22634	14.2476	0.04151	13.2767	10.5346	7.24065	7.24065	1.22535	1.11812	0.733351	1.49404	1.24854	1	0	0	0	0	0	0	0	1	0	0.033136	0.059371	16.3869
36	2013	17000000	69000000	62.9	-0.409159	1.59379	0.409159	1.59379	4.63544	5.43768	-0.342754	-0.13195	5.8944	2.30259	5.85822	53.06	0.781867	7.78655	16.5082	11.2246	11.8378	8.59679	16.2064	8.32264	6.2291	14.3156	0.04928	13.4942	10.5332	7.41698	7.14835	1.44702	1.35236	1.02444	1.5215	1.15201	1	0	0	0	0	0	0	0	1	0	0.032673	0.075231	16.4712
36	2014	16000000	81000000	61.298	-0.49237	1.27585	0.49237	1.27585	4.75147	5.56509	-0.296793	-0.007796	5.86647	2.48491	5.85507	50.56	1.37895	7.79111	16.4277	11.1104	11.9767	8.83488	16.2967	9.25722	6.2291	14.4504	0.057165	12.5348	10.4978	7.21964	7.24208	1.1871	1.09387	0.778356	1.42206	1.00786	1	0	0	0	0	0	0	0	1	0	0.040939	0.10173	16.6217
36	2015	15000000	90000000	55.961	-0.494556	1.35813	0.494556	1.35813	4.57813	4.847	-0.298872	-0.068289	6.16961	2.07944	5.84961	47.19	0.942421	7.91169	16.2491	11.0777	9.16691	9.10535	16.3574	9.4401	6.22194	14.586	0.081401	12.3424	10.4737	7.4313	7.41638	1.20142	1.12052	0.85522	1.42627	1.07329	1	0	0	0	0	0	0	0	1	0	0.002552	0.005306	16.7857
36	2016	9400000	86000000	47.9	-0.645118	0.550577	0.645118	0.550577	4.15146	4.27481	-0.321105	-0.106856	6.12249	2.94444	5.84644	35.84	0.463063	7.95648	15.6225	10.6098	7.87626	8.93349	16.0599	8.88903	5.87212	14.4487	0.095775	6.28504	10.4374	7.22475	7.31389	1.14461	1.07759	0.890359	1.47298	1.11964	1	0	0	0	0	0	0	0	1	0	0.001197	0.003524	16.8772
36	2017	10000000	87000000	41.794	-0.60246	0.826996	0.60246	0.826996	4.22918	4.47853	-0.263347	0.023502	6.2186	3.68888	5.84354	38.56	0.56467	8.08641	15.7597	10.7097	8.30697	8.56826	16.1401	9.21533	5.85507	14.405	0.126074	3.90543	10.3998	7.11233	7.47534	1.11584	1.04259	0.867996	1.35749	0.977037	1	0	0	0	0	0	0	0	1	0	0.001696	0.006256	16.9378
36	2018	10000000	86000000	37.244	-0.542602	1.01392	0.542602	1.01392	4.30767	4.46936	-0.249765	-0.03585	6.23637	3.78419	5.83773	41.28	0.335261	8.08487	15.8809	10.757	8.28375	9.02825	16.1825	9.01189	5.84644	14.4668	0.16474	3.58167	10.3608	7.45934	7.47136	1.07293	1.01227	0.8279	1.33292	1.03718	1	0	0	0	0	0	0	0	1	0	0.001496	0.005662	17.0299
36	2019	10000000	86000000	37.479	-0.524308	0.906955	0.524308	0.906955	3.8587	4.0723	-0.256586	-0.043217	5.95842	4.14313	5.83188	42.74	0.377909	8.08333	15.9474	10.8021	7.44191	7.97918	15.8671	8.80627	5.83481	14.462	0.187135	3.25791	10.3201	7.44366	7.86442	1.08731	1.0414	0.899699	1.326	1.03072	1	0	0	0	0	0	0	0	1	0	0.000674	0.002794	17.0455
36	2020	10000000	86000000	35.278	-0.485239	0.960621	0.485239	0.960621	4.24457	4.47953			6.18002	4.94164	5.826	40.6	0.338702	8.1197	15.9427	10.8594	7.814	8.37814						2.53568	10.2777	7.99159	8.14729	1.11341	1.078	0.936512			1	0	0	0	0	0	0	0	1	0	0.001124	0.005553	17.0491
37	2007	4700000	6400000	27.69	-0.125086	0.288465	0.125086	0.288465	3.11648	3.67723	-0.119528	0.34705	2.56495	0	5.41075	55.95	0.813217	6.8773	14.9614	10.1044	8.832	5.48785	14.5727	9.23873	4.99708	12.725	0.041469	8.02821	10.3695	4.70953	4.84419	1.28449	1.18026	0.944895	1.13575	0.742363	1	0	0	0	0	0	0	0	0	1	0.009518	0	14.6114
37	2008	5300000	9300000	26.99	-0.171605	0.348836	0.171605	0.348836	3.08706	3.89516	-0.244029	0.428693	2.94444	0	5.40852	56.76	0.906678	6.91672	15.1086	10.297	9.50196	5.40852	14.7314	9.47032	4.99957	13.0439	0.049307	6.57842	10.4766	4.94876	4.96284	1.25579	1.20046	0.968887	1.3228	0.69994	1	0	0	0	0	0	0	0	0	1	0.014034	0	14.6559
37	2009	5600000	13000000	26.49	-0.253409	0.357261	0.253409	0.357261	3.82602	4.14341	-0.351967	0.482269	3.95124	0.693147	5.40672	56.13	0.643315	6.96224	14.2083	10.3527	10.3509	6.94851	14.7973	9.57665	5.00126	13.2715	0.062952	6.53291	10.5323	5.09987	5.4161	1.29067	1.24328	1.06269	1.54313	0.674641	1	0	0	0	0	0	0	0	0	1	0.030588	0.021202	15.0187
37	2010	6700000	19000000	26.76	-0.243283	0.481453	0.243283	0.481453	4.21688	4.4773	-0.408438	0.583759	3.7612	1.38629	5.40178	58.7	0.768501	6.96224	14.8114	10.6409	10.6961	7.76318	14.9447	9.76503	4.99755	13.5005	0.099229	4.48483	10.6578	5.54126	5.29832	1.1956	1.09972	0.733322	1.69044	0.631409	1	0	0	0	0	0	0	0	0	1	0.033412	0.046319	15.1319
37	2011	7700000	24000000	28.21	-0.251562	0.607938	0.251562	0.607938	3.948	4.52776	-0.309358	0.703242	4.07754	1.09861	5.3959	60.49	0.958568	6.95273	15.0566	10.8637	9.94396	7.22867	15.1474	9.94927	4.99789	13.777	0.117032	5.25319	10.6803	5.43808	5.51343	1.3877	1.21931	0.817333	1.44793	0.587116	1	0	0	0	0	0	0	0	0	1	0.012081	0.013273	15.3294
37	2012	8400000	32000000	30.9	-0.279348	0.605956	0.279348	0.605956	4.29878	4.61903	-0.33163	0.87749	4.17439	2.30259	5.39226	59.59	1.27287	6.97635	15.1192	10.977	9.44423	8.11136	15.2623	9.99575	4.99247	14.0464	0.115411	4.95839	10.6997	5.58725	6.10032	1.39197	1.3007	1.06946	1.49618	0.532626	1	0	0	0	0	0	0	0	0	1	0.006451	0.014854	15.4275
37	2013	8900000	39000000	32.8	-0.299455	0.791897	0.299455	0.791897	4.07217	4.88232	-0.336251	0.963098	4.43082	2.3979	5.38724	59.29	1.17466	7.00397	15.1857	11.0266	10.8611	7.44984	15.3637	10.1386	4.99315	14.1283	0.135685	4.56263	10.6975	6.35263	6.07535	1.41559	1.32299	0.946025	1.50659	0.509399	1	0	0	0	0	0	0	0	0	1	0.024075	0.05773	15.5849
37	2014	8400000	45000000	30.742	-0.34524	0.71178	0.34524	0.71178	4.06539	4.86463	-0.326123	1.00391	3.97029	1.94591	5.38312	54.29	1.2011	6.98749	15.1506	11.0216	10.4838	7.45062	15.4392	10.2341	4.99518	14.2171	0.148951	4.81574	10.7003	5.96101	5.90263	1.07774	1.05803	1.00802	1.48395	0.499024	1	0	0	0	0	0	0	0	0	1	0.017193	0.033457	15.709
37	2015	8000000	47000000	27.447	-0.328469	0.764396	0.328469	0.764396	3.96282	4.21178	-0.354809	0.998195	4.60517	2.70805	5.37805	48.87	0.898659	6.94698	14.8068	10.9784	7.86557	7.90979	15.4849	9.68009	4.99511	14.2844	0.162503	4.14159	10.7372	5.99146	6.15698	1.1795	1.07925	0.867264	1.54993	0.500452	1	0	0	0	0	0	0	0	0	1	0.001334	0.003613	15.8152
37	2016	5600000	44000000	24.967	-0.452922	0.240991	0.452922	0.240991	1.89278	1.89524	-0.39608	0.880421	4.63473	2.89037	5.37064	50.38	0.243864	7.04141	14.8393	10.6392	2.77259	7.76668	15.5679	9.68359	4.99721	14.3522	0.182432	2.1895	10.6924	6.22059	6.27099	1.12323	1.08047	0.980664	1.65585	0.531796	1	0	0	0	0	0	0	0	0	1	1.2e-05	3.6e-05	15.8428
37	2017	5900000	43000000	23.703	-0.370502	0.337388	0.370502	0.337388	3.70787	4.23262	-0.378186	0.924429	4.97673	3.17805	5.36129	52.6	0.137887	7.05618	14.3228	10.735	7.94838	7.00138	15.626	9.75968	4.99721	14.4346	0.22973	2.00577	10.6456	6.18826	6.47235	1.03962	0.984	0.868825	1.6082	0.519635	1	0	0	0	0	0	0	0	0	1	0.002012	0.006395	16.0106
37	2018	6300000	42000000	21.558	-0.24572	0.469209	0.24572	0.469209	3.63316	3.80559	-0.39188	0.925038	4.90527	3.46574	5.34711	54.82	0.184527	7.07327	14.4918	10.8386	6.94022	7.58906	15.7294	9.90419	5.00395	14.434	0.302013	0.609884	10.5965	6.47235	6.77878	1.26176	1.20494	1.00109	1.64441	0.51947	1	0	0	0	0	0	0	0	0	1	0.000652	0.002259	16.0874
37	2019	5000000	41000000	21.079	-0.348368	0.160269	0.348368	0.160269	3.51393	4.27784	-0.392378	0.917551	4.48864	3.82864	5.33754	49.33	0.140146	7.08171	14.5565	10.6306	8.01961	6.46766	15.9172	9.97185	5.00395	14.4926	0.355705	0.56428	10.5448	6.77992	7.19893	0.990882	0.986388	0.828047	1.64024	0.515828	1	0	0	0	0	0	0	0	0	1	0.002476	0.00948	16.1561
37	2020	4900000	40000000	20.142	-0.293005	0.152705	0.293005	0.152705	3.86532	4.70563			4.72739	4.07754	5.32788	46.98	0.232786	7.01212	14.6427	10.6951	8.42059	6.79105						0.617425	10.4903	7.37776	7.56164	1.02662	1.01996	0.82508			1	0	0	0	0	0	0	0	0	1	0.004204	0.017143	16.2234
38	2007	4200000	4900000	24.12	0.055902	0.200825	0.055902	0.200825	3.40802	3.95624	-0.245707	0.223206	3.13549	0	5.04921	61.85	0.969093	6.85541	12.9787	10.3439	9.05134	6.10907	15.5265	10.5204	5.66712	13.2192	0.07124	1.46891	9.42932	4.41884	4.70048	1.32653	1.23474	1.17416	1.32574	0.817523	1	0	0	0	0	0	0	0	0	1	0.013376	0	14.9142
38	2008	4900000	6500000	23.95	0.142055	0.284168	0.142055	0.284168	3.55667	4.30446	-0.293174	0.234878	3.52636	0	5.04793	63.41	1.06331	6.68461	13.1836	10.5764	9.333	6.41655	15.7219	9.50495	5.67435	13.3167	0.056265	12.2851	9.21443	4.8752	4.57471	1.49618	1.26858	0.66057	1.41478	0.809797	1	0	0	0	0	0	0	0	0	1	0.012853	0	15.0446
38	2009	5500000	9400000	23.53	0.10979	0.379359	0.10979	0.379359	3.97542	4.27735	-0.318301	0.211564	3.21888	0	5.04729	59.5	0.972863	6.86589	13.4049	10.6976	9.90887	7.29084	15.9256	9.63069	5.68137	13.6994	0.061019	11.3661	9.62648	4.67283	4.81218	1.27038	1.14639	0.980144	1.46692	0.82538	1	0	0	0	0	0	0	0	0	1	0.019953	0	15.3221
38	2010	6400000	13000000	23.21	0.117283	0.504018	0.117283	0.504018	4.68463	4.8977	-0.355151	0.225507	3.61092	1.38629	5.04343	62.3	0.979855	6.87523	13.6923	10.8319	10.3123	8.86982	16.1089	9.71148	5.75057	13.9182	0.079206	10.4064	9.64672	4.99043	5.15329	1.09519	0.973523	0.947964	1.55075	0.815989	1	0	0	0	0	0	0	0	0	1	0.023684	0.032833	15.4347
38	2011	7200000	17000000	26.43	0.05873	0.475197	0.05873	0.475197	4.48819	5.01774	-0.307229	0.029445	3.04452	1.38629	5.04019	62.9	1.54356	6.8773	14.2876	11.0113	10.4692	8.37722	16.3349	9.75829	5.68731	14.1356	0.11613	8.88194	9.77486	5.52545	5.6058	1.03709	0.97364	0.920307	1.44348	0.971397	1	0	0	0	0	0	0	0	0	1	0.021773	0.030184	15.5345
38	2012	7500000	23000000	28	-0.046788	0.46083	0.046788	0.46083	4.92141	5.2478	-0.291603	0.076846	3.66356	1.38629	5.03565	60.65	1.35708	6.91771	14.222	11.0738	10.7394	9.35954	16.4363	9.89888	5.69609	14.3159	0.134363	9.01153	9.65522	5.63835	5.52545	1.43427	1.27062	1.07826	1.41164	0.928638	1	0	0	0	0	0	0	0	0	1	0.026184	0.036299	15.6289
38	2013	7900000	29000000	31.7	-0.101998	0.512615	0.101998	0.512615	4.60475	5.29943	-0.296117	0.054615	3.63759	1.60944	5.02913	59.67	1.5806	6.94022	14.4731	11.2712	10.8483	8.59643	16.5101	9.97581	5.71241	14.5057	0.142102	8.32267	9.6065	5.42495	5.22036	1.40375	1.28635	1.14874	1.42069	0.948213	1	0	0	0	0	0	0	0	0	1	0.026694	0.042962	15.6897
38	2014	7700000	35000000	32.704	-0.188465	0.352532	0.188465	0.352532	4.77546	5.45175	-0.312237	0.057707	3.61092	2.77259	5.0252	54.8	1.62788	6.97635	14.4426	11.1255	11.0035	8.96315	16.6013	10.0892	5.72717	14.5337	0.205145	7.78385	9.97166	4.90527	4.89035	1.34031	1.18769	0.866524	1.45399	0.945441	1	0	0	0	0	0	0	0	0	1	0.031512	0.08737	15.8027
38	2015	7600000	38000000	27.643	-0.159864	0.536677	0.159864	0.536677	4.62634	4.87314	-0.330373	0.08083	3.93183	3.66356	5.02125	51.43	0.927814	7.21524	14.2358	11.1222	9.19898	9.26832	16.6711	10.1658	5.73457	14.7632	0.206865	6.24825	9.79668	5.11199	5.63835	1.11375	0.998861	0.796412	1.49337	0.925215	1	0	0	0	0	0	0	0	0	1	0.005287	0.01937	15.9925
38	2016	5000000	36000000	22.766	-0.385549	0.105087	0.385549	0.105087	4.43614	4.66219	-0.356814	0.039284	4.04305	3.49651	5.01728	43.46	0.430096	7.41698	14.0286	10.7087	8.7121	9.00651	16.7577	10.2316	5.74939	14.8245	0.238853	3.90251	10.2717	5.82305	5.87493	1.08397	1.03533	0.917694	1.55476	0.962201	1	0	0	0	0	0	0	0	0	1	0.005264	0.018405	16.0301
38	2017	4800000	37000000	21.834	-0.363986	0.088168	0.363986	0.088168	3.87759	3.95644	-0.362647	0.045002	3.93183	3.7612	5.00395	44.46	0.36376	7.40245	13.7027	10.7375	7.19818	8.83403	16.881	10.2939	5.75574	14.9135	0.265823	2.02852	10.5925	5.7462	5.71373	1.30603	1.20242	0.958554	1.56899	0.956936	1	0	0	0	0	0	0	0	0	1	0.001162	0.004369	16.2479
38	2018	4900000	36000000	20.077	-0.287453	0.134245	0.287453	0.134245	4.2851	4.42531	-0.366138	0.07124	4.11087	4.06044	4.99043	45.46	0.178262	7.2998	13.7243	10.7979	8.18507	9.10395	16.9908	8.40783	5.76519	14.9192	0.319749	1.96399	10.8349	5.61313	5.90263	1.27308	1.20485	1.13501	1.57763	0.933497	1	0	0	0	0	0	0	0	0	1	0.002884	0.01171	16.364
38	2019	4600000	36000000	21.043	-0.293105	-0.018165	0.293105	0.018165	3.97813	4.50127	-0.37469	0.06307	4.04305	3.97029	4.97673	47.77	0.13603	7.43248	13.6463	10.7509	8.37586	7.60629	17.1035	8.47241	5.76205	14.9858	0.349057	1.67411	11.0299	5.97889	6.49224	1.107	1.06192	0.93196	1.57511	0.932161	1	0	0	0	0	0	0	0	0	1	0.003834	0.015224	16.4859
38	2020	4800000	36000000	18.526	-0.204061	0.123216	0.204061	0.123216	4.37594	4.9514			4.15888	4.12713	4.96284	47.28	0.08436	7.45588	14.2851	11.0056	8.79465	7.98661						1.41692	11.1931	6.64898	6.79122	1.1095	1.05119	0.813304			1	0	0	0	0	0	0	0	0	1	0.004339	0.017906	16.4803
39	2007	4000000	5300000	18.45	-0.188749	0.907442	0.188749	0.907442	3.54462	4.10726	-0.150041	0.306903	2.83321	0.693147	5.48976	45.11	1.01984	7.09838	13.5251	9.85844	9.5956	6.37839	15.5267	7.01212	5.90506	13.5417	0.041129	2.63666	9.95513	5.26269	5.24702	1.21519	1.20226	1.10851	1.17653	0.765167	1	0	0	1	0	0	0	0	0	1	0.024089	0.016697	14.898
39	2008	4500000	8000000	18.69	-0.262201	0.92873	0.262201	0.92873	3.30573	4.13004	-0.112075	0.398252	3.13549	0	5.491	47.09	0.853426	7.10661	13.5367	10.0529	10.3289	5.85778	15.7825	8.62587	5.91183	13.8816	0.049489	2.89727	10.0222	5.3799	5.34711	1.29043	1.22349	1.00381	1.12622	0.715179	1	0	0	1	0	0	0	0	0	1	0.037697	0	14.8658
39	2009	4900000	12000000	20.95	-0.35715	0.736043	0.35715	0.736043	4.37619	4.6826	-0.237878	0.354745	3.68888	1.09861	5.49183	48.2	0.64142	7.16162	13.8559	10.128	10.8198	8.0979	15.8438	8.80941	5.91865	14.0758	0.054419	2.16135	10.2258	5.43372	5.47227	1.31745	1.2216	0.925783	1.31213	0.738146	1	0	0	1	0	0	0	0	0	1	0.056224	0.061768	15.1364
39	2010	5400000	18000000	21.22	-0.407455	0.769631	0.407455	0.769631	4.81735	5.05928	-0.298645	0.353199	4.34381	0.693147	5.48894	51.2	0.643685	7.16162	14.2985	10.3054	11.1627	9.0383	16.0004	8.85281	5.92147	14.2597	0.068349	1.82832	10.0938	5.52146	5.31321	1.38542	1.26337	1.07074	1.42581	0.738989	1	0	0	1	0	0	0	0	0	1	0.065432	0.045354	15.3767
39	2011	6100000	22000000	26.8	-0.411968	0.571554	0.411968	0.571554	4.61777	5.21696	-0.252724	0.574378	4.40672	2.07944	5.48563	51.49	0.76966	7.28139	14.4988	10.5144	11.5297	8.57343	16.2172	8.64734	5.92506	14.4697	0.090798	2.29418	10.3023	5.45532	5.42053	1.32339	1.1999	0.945833	1.33819	0.635171	1	0	0	1	0	0	0	0	0	1	0.073906	0.153684	15.5708
39	2012	6900000	29000000	26.9	-0.413158	0.762416	0.413158	0.762416	5.06161	5.44885	-0.305798	0.601669	4.48864	2.19722	5.48397	50.08	0.711901	7.17242	14.5278	10.6495	11.6961	9.52548	16.2852	9.47601	5.93198	14.6733	0.108782	2.19712	10.256	5.56068	5.91889	1.41321	1.27978	0.998488	1.4405	0.624349	1	0	0	1	0	0	0	0	0	1	0.074665	0.164056	15.7176
39	2013	7300000	36000000	31.8	-0.427058	0.776092	0.427058	0.776092	4.7402	5.50128	-0.329758	0.644852	4.56435	1.38629	5.48106	49.43	0.962653	6.86171	14.5934	10.7394	11.6083	8.83014	16.3588	8.32773	5.93516	14.7778	0.108437	2.23676	10.2883	5.93754	5.76832	1.16148	1.07299	0.882561	1.492	0.607957	1	0	0	1	0	0	0	0	0	1	0.061531	0.0853	15.8798
39	2014	6700000	42000000	28.79	-0.489926	0.703287	0.489926	0.703287	4.77282	5.48358	-0.361347	0.637125	4.12713	1.38629	5.47897	44.92	0.819622	7.28756	14.4326	10.6523	11.1937	8.935	16.4127	9.6118	5.94201	14.7489	0.12083	1.99765	10.2967	5.95064	6.08222	1.11245	1.0599	0.906545	1.5658	0.610827	1	0	0	1	0	0	0	0	0	1	0.043653	0.060516	16.0387
39	2015	6500000	44000000	25.78	-0.474828	0.769243	0.474828	0.769243	4.82934	5.24044	-0.376429	0.589104	4.84419	1.94591	5.47563	40.91	0.685678	7.31986	14.0236	10.6177	10.1297	9.31659	16.4246	9.67778	5.94634	14.8889	0.128155	2.14003	10.2572	6.33328	6.27288	1.38382	1.2962	1.08171	1.60367	0.629285	1	0	0	1	0	0	0	0	0	1	0.015858	0.030859	16.144
39	2016	4900000	42000000	22.992	-0.555685	0.361359	0.555685	0.361359	3.53001	3.5517	-0.381253	0.512818	4.93447	3.29584	5.47227	30.77	0.592549	7.20489	14.1792	10.3489	6.35957	9.28639	16.4818	9.90379	5.94803	14.9266	0.174935	0.652903	10.2262	6.01859	6.28227	1.15939	1.06402	0.870106	1.61617	0.661018	1	0	0	1	0	0	0	0	0	1	0.000511	0.001684	16.2179
39	2017	4900000	42000000	19.664	-0.519723	0.553734	0.519723	0.553734	4.55388	5.07366	-0.402071	0.509562	5.00395	3.04452	5.46806	30.665	0.462446	7.22984	14.1983	10.3988	9.63972	8.73269	16.5003	8.23483	5.94017	15.0323	0.194737	0.491236	10.1942	6.19032	6.38351	1.10423	1.02987	0.878353	1.67244	0.662444	1	0	0	1	0	0	0	0	0	1	0.01318	0.040127	16.4928
39	2018	4900000	42000000	17.568	-0.470876	0.633212	0.470876	0.633212	3.8865	3.96347	-0.40366	0.469946	5.01064	3.95124	5.45959	30.56	0.445734	7.2724	13.0167	10.4398	7.22184	8.82471	16.5112	9.91532	5.94542	15.143	0.251309	0.434859	10.1611	6.57368	6.82546	1.06317	1.01266	0.892527	1.6769	0.680297	1	0	0	1	0	0	0	0	0	1	0.001109	0.004383	16.4015
39	2019	4500000	42000000	18.174	-0.476559	0.419473	0.476559	0.419473	4.01358	4.41387	-0.406497	0.465941	4.60517	4.07754	5.45532	25	0.173453	7.25134	14.1032	10.3815	8.1682	7.84038	16.504	8.60447	5.94803	15.2549	0.276762	0.473381	10.1269	6.76504	7.31854	1.27522	1.20851	0.958327	1.67435	0.6757	1	0	0	1	0	0	0	0	0	1	0.003168	0.012918	16.4254
39	2020	4600000	41000000	17.024	-0.421123	0.492648	0.421123	0.492648	4.41494	4.85526			4.09434	4.70048	5.45104	24.26	0.141775	6.94698	13.9964	10.4742	8.57661	8.2324						0.325114	10.0915	7.53102	7.70976	0.929791	0.950589	0.819187			1	0	0	1	0	0	0	0	0	1	0.005034	0.023661	16.4074
40	2007	4700000	3900000	25.72	0.329652	0.566802	0.329652	0.566802	3.29826	3.87418	0.078642	-0.065558	3.4012	0	5.73431	43.37	0.878509	7.0579	13.9285	9.78791	9.58308	5.85463	15.6848	9.29477	5.95405	13.2718	0.034402	6.45792	11.1686	5.54126	5.273	1.27452	1.20563	0.802591	0.927091	1.07016	1	0	0	1	0	0	0	0	1	0	0.020031	0	15.1044
40	2008	5500000	5800000	25.83	0.272908	0.647662	0.272908	0.647662	3.00871	3.83736	0.116651	-0.041471	3.7612	0	5.73593	43.88	1.08668	7.0934	14.0033	10.0118	10.3446	5.23438	15.7543	9.53792	5.95938	14.5208	0.04002	7.02107	11.2455	5.43808	5.61313	1.41123	1.25369	0.859363	0.895535	1.04326	1	0	0	1	0	0	0	0	1	0	0.031273	0	15.2317
40	2009	5800000	8600000	23.93	0.129352	0.754315	0.129352	0.754315	4.09491	4.40674	-0.07079	0.005119	3.85015	0	5.73722	46.13	0.946139	7.1107	14.2756	10.0625	10.5134	7.51212	15.8695	9.40508	5.96204	14.4785	0.056266	7.73865	11.2884	5.68358	5.60947	1.3166	1.25915	0.953969	1.07618	0.994907	1	0	0	1	0	0	0	0	1	0	0.034568	0	15.4058
40	2010	6800000	13000000	24.13	0.025041	0.878714	0.025041	0.878714	4.59354	4.83892	-0.091563	0.061212	3.85015	1.38629	5.73431	47.62	0.889666	7.13648	14.592	10.2841	10.8207	8.57433	16.0361	9.62463	5.96396	14.6239	0.078539	6.24194	11.2984	5.78383	5.70044	1.2962	1.21772	0.990211	1.10079	0.942319	1	0	0	1	0	0	0	0	1	0	0.037121	0.051461	15.579
40	2011	7700000	18000000	26.86	-0.060584	0.900202	0.060584	0.900202	4.38742	4.97428	0.057978	0.241747	4.23411	1.94591	5.73107	49.6	0.848157	7.14204	14.8547	10.4853	10.8927	8.11743	16.2469	9.86105	5.96743	14.2423	0.094255	5.08978	11.2983	5.84644	5.66296	1.10079	1.04058	0.784613	0.945199	0.805317	1	0	0	1	0	0	0	0	1	0	0.031099	0.060516	15.7547
40	2012	8400000	24000000	29.2	-0.129381	0.915924	0.129381	0.915924	4.8317	5.23523	0.049868	0.403334	4.38203	1.79176	5.73042	49.59	1.19626	7.13489	15.015	10.5967	11.517	9.03459	16.3651	9.87024	5.96999	14.3263	0.467433	4.78617	11.3347	5.52146	5.76519	1.31821	1.23883	1.06621	0.952501	0.712589	1	0	0	1	0	0	0	0	1	0	0.051004	0.091387	15.9308
40	2013	8900000	32000000	32.1	-0.183579	1.06053	0.183579	1.06053	4.50624	5.31286	0.009341	0.594498	4.70048	1.79176	5.72652	48.83	1.14432	7.24137	15.0999	10.6909	11.644	8.3332	16.4517	9.91808	5.97126	14.4557	0.130102	3.64129	11.3535	6.02345	6.05209	1.14395	1.06336	0.827971	0.990746	0.627156	1	0	0	1	0	0	0	0	1	0	0.052499	0.094066	16.091
40	2014	8900000	38000000	32.803	-0.237754	0.922556	0.237754	0.922556	4.68778	5.49098	0.017209	0.76304	4.66344	1.79176	5.72228	46.4	1.12719	7.63192	15.3083	10.6979	11.7397	8.71134	16.5339	9.93789	5.97254	14.494	0.170701	3.83547	11.3646	6.15486	6.16331	1.28471	1.20304	1.0016	0.983082	0.567202	1	0	0	1	0	0	0	0	1	0	0.0565	0.101234	16.2303
40	2015	8700000	43000000	31.701	-0.25407	0.869562	0.25407	0.869562	4.43127	4.76796	-0.001063	0.635229	4.91998	2.56495	5.7167	42.85	0.421225	7.26123	15.1456	10.6738	9.08035	8.64425	16.5913	9.91596	5.96612	14.6016	0.189748	4.22395	11.3529	6.61607	6.78446	1.08327	1.00672	0.736771	1.00106	0.611535	1	0	0	1	0	0	0	0	1	0	0.00412	0.010569	16.3638
40	2016	6700000	42000000	29.269	-0.372559	0.417568	0.372559	0.417568	4.00426	4.16436	-0.035054	0.735439	5.39816	3.17805	5.71043	34.2	0.424839	7.28824	14.9031	10.425	7.6695	8.40711	16.6791	9.40443	5.97126	14.6359	0.219388	1.53698	11.3248	6.72982	6.82111	1.08204	1.00305	0.795599	1.03633	0.576223	1	0	0	1	0	0	0	0	1	0	0.001378	0.004378	16.4203
40	2017	6700000	44000000	24.139	-0.346664	0.670814	0.346664	0.670814	4.20196	4.90803	-0.013763	0.923793	5.56452	3.61092	5.70044	34.58	1.00597	7.31986	15.3497	10.4703	9.47532	7.86274	16.7913	9.02353	5.96101	14.6917	0.404639	1.28852	11.2959	6.69703	6.98101	1.05089	0.969014	0.756392	1.01396	0.519806	1	0	0	1	0	0	0	0	1	0	0.008167	0.029492	16.6559
40	2018	7100000	44000000	22.571	-0.251258	0.789421	0.251258	0.789421	4.15873	4.57679	-0.010699	0.789991	5.32301	3.93183	5.69036	34.96	0.529258	7.33954	15.3084	10.5767	8.6682	8.01044	16.9128	9.09918	5.95843	14.816	0.322997	0.978702	11.2662	6.90675	7.03086	0.992384	0.945116	0.779497	1.01082	0.558662	1	0	0	1	0	0	0	0	1	0	0.003227	0.012688	17.1619
40	2019	6300000	45000000	22.297	-0.308389	0.558569	0.308389	0.558569	3.69878	4.60366	-0.012486	0.786973	5.18739	4.99043	5.68358	26.02	1.3681	7.35244	15.3326	10.4753	8.76562	6.78447	16.9665	9.42545	5.95064	14.874	0.351563	0.745223	11.2356	6.99393	7.10906	0.978443	0.956505	0.777073	1.00447	0.549303	1	0	0	1	0	0	0	0	1	0	0.004121	0.020566	17.3084
40	2020	6300000	46000000	22.704	-0.262379	0.485013	0.262379	0.485013	4.06866	5.06402			4.93447	5.16479	5.67675	25.09	0.314984	7.48997	15.3678	10.5798	9.2039	7.12369						0.849522	11.2039	7.26892	7.45414	0.968588	0.985307	0.875237			1	0	0	1	0	0	0	0	1	0	0.004507	0.023279	17.3054
41	2007	4900000	9400000	16.47	-0.297827	0.736557	0.297827	0.736557	3.45871	4.02251	4.99334	2.20003	2.94444	0	5.44889	55.89	0.474697	6.78897	13.434	10.1104	9.47393	6.19943	17.4004	11.9658	5.8891	14.5415	0.167248	13.7597	9.44161	4.94876	5.07517	1.19302	1.16802	1.14699	0.166852	0.312497	1	0	0	1	0	0	0	0	1	0	0.017361	0	15.2118
41	2008	5600000	14000000	17.44	-0.313483	0.706031	0.313483	0.706031	3.3997	4.22194	5.718	2.2333	3.3322	0	5.45318	57.47	0.905811	6.8533	13.6495	10.3148	10.3746	6.05387	17.5844	12.1043	5.89809	14.7096	0.220673	15.125	9.29146	5.2575	5.2832	1.19307	1.10734	0.913913	0.148854	0.309282	1	0	0	1	0	0	0	0	1	0	0.031623	0	15.3703
41	2009	6400000	20000000	18.09	-0.346932	0.75014	0.346932	0.75014	4.28878	4.59966	5.45013	2.02778	3.43399	0.693147	5.45703	55.91	1.41659	6.84482	13.8448	10.4372	10.8295	7.90966	17.6911	12.1408	5.90708	14.7975	0.3037	17.032	9.47016	5.24175	5.34711	0.97814	0.941563	0.875554	0.155036	0.330275	1	0	0	1	0	0	0	0	1	0	0.043141	0.029903	15.7318
41	2010	7500000	28000000	19.62	-0.345197	0.741198	0.345197	0.741198	4.90007	5.14335	4.99708	2.13083	3.3673	1.60944	5.46086	55.33	1.46589	6.89467	14.2999	10.6323	11.3625	9.20113	17.85	12.1897	5.9159	15.1057	0.351946	14.7028	9.72161	5.47227	5.50939	1.14666	1.19315	1.36215	0.166748	0.319404	1	0	0	1	0	0	0	0	1	0	0.0581	0.093508	15.9118
41	2011	8500000	34000000	26.63	-0.317691	0.441737	0.317691	0.441737	4.771	5.35552	6.19136	1.98225	3.8712	1.09861	5.46171	55.02	1.63587	6.92067	14.6807	10.8242	11.6108	8.8961	18.0022	12.2804	5.92639	15.1731	0.447954	11.0691	9.7183	5.7869	5.67332	1.02195	1.00972	0.901931	0.139056	0.335317	1	0	0	1	0	0	0	0	1	0	0.058163	0.063899	16.0835
41	2012	9300000	41000000	28	-0.296861	0.523515	0.296861	0.523515	5.194	5.56232	3.3981	1.99896	4.30407	2.19722	5.46086	53.5	1.5875	7.20934	14.8476	10.9435	11.7063	9.8257	18.0071	12.3673	5.9341	15.2833	0.579825	9.67627	9.96965	5.55683	5.89715	1.08981	1.04156	0.884846	0.227371	0.333449	1	0	0	1	0	0	0	0	1	0	0.055452	0.121841	16.2394
41	2013	10000000	50000000	29.1	-0.287667	0.754391	0.287667	0.754391	4.86189	5.61716	2.43468	2.13254	4.06044	1.94591	5.45447	52.72	1.52959	7.20117	15.35	11.0812	11.7984	9.07905	18.0655	12.4375	5.94437	15.4015	0.610587	9.93304	10.0006	6.21261	6.03548	1.30477	1.27533	1.10229	0.291148	0.319229	1	0	0	1	0	0	0	0	1	0	0.054454	0.105962	16.3892
41	2014	10000000	57000000	27.236	-0.285661	0.800653	0.285661	0.800653	4.9846	5.7314	2.0558	2.16724	4.02535	3.04452	5.45061	50.25	0.486954	7.21891	15.2377	11.0546	11.8504	9.34056	18.1252	12.4897	5.9548	15.4738	0.643154	10.7005	10.01	5.8861	5.85793	1.28102	1.251	1.12885	0.327246	0.315732	1	0	0	1	0	0	0	0	1	0	0.055677	0.169511	16.5311
41	2015	9900000	61000000	24.447	-0.26656	0.896818	0.26656	0.896818	4.50865	4.60063	1.77834	2.11001	4.77068	2.3979	5.45104	48.05	0.493604	7.22184	15.0718	11.0337	8.53621	9.86846	18.198	12.3789	5.9635	15.8949	0.627298	8.7852	9.9666	6.09357	6.18826	1.07851	1.0158	0.858146	0.359927	0.321543	1	0	0	1	0	0	0	0	1	0	0.002097	0.005028	16.6082
41	2016	7500000	59000000	25.66	-0.380921	0.2419	0.380921	0.2419	4.18702	4.24515	1.40585	1.93153	4.64439	3.17805	5.45104	40.77	0.187329	7.28413	14.8721	10.7655	7.78904	9.69382	18.2733	11.8993	5.99147	15.7555	0.5875	6.72472	9.95963	6.1203	6.25767	1.06242	1.00294	0.880182	0.415654	0.341119	1	0	0	1	0	0	0	0	1	0	0.001387	0.004407	16.7357
41	2017	7900000	60000000	25.185	-0.304605	0.295465	0.304605	0.295465	4.60639	4.99096	1.17076	1.97159	4.65396	3.46574	5.44674	42.575	0.224622	7.2998	15.1932	10.8608	9.39582	9.02408	18.3587	11.9975	6.04026	15.8631	0.638095	5.24945	9.95261	6.17794	6.48768	1.01348	0.94735	0.791957	0.460668	0.33652	1	0	0	1	0	0	0	0	1	0	0.006397	0.022171	16.8702
41	2018	8100000	59000000	22.952	-0.221869	0.363508	0.221869	0.363508	4.78168	5.08096	1.01602	1.92717	4.47734	3.89182	5.44674	44.38	0.184445	7.31986	15.349	10.9204	9.59192	9.50316	18.4142	11.6769	6.07993	15.9031	0.679634	6.08764	9.94554	6.66441	7.01481	0.987257	0.971617	0.906279	0.496028	0.341627	1	0	0	1	0	0	0	0	1	0	0.007197	0.028008	16.8117
41	2019	7800000	59000000	21.509	-0.198032	0.371871	0.198032	0.371871	4.40392	5.0594	1.00879	1.92685	4.2485	4.07754	5.44242	45.27	0.429916	7.41457	16.3061	10.9068	9.54495	8.35616	18.4931	11.2022	6.1334	16.0576	0.665944	4.42012	9.93842	6.85118	7.43426	1.01037	1.00663	0.925859	0.495855	0.332949	1	0	0	1	0	0	0	0	1	0	0.007259	0.029599	16.9543
41	2020	7800000	59000000	19.434	-0.132226	0.47114	0.132226	0.47114	4.84432	5.56534			4.29046	4.79579	5.43808	44.08	0.286189	7.44425	16.4001	10.9469	10.0222	8.77397						2.808	9.93125	7.58984	7.75234	0.973951	0.985477	0.897994			1	0	0	1	0	0	0	0	1	0	0.006925	0.033209	17.0831
42	2007	1700000	2900000	16.61	-0.188693	-0.474994	0.188693	0.474994	2.20413	2.75769	-0.225663	0.158663	2.56495	0	5.25958	38.87	0.305961	5.97635	12.8363	9.21284	7.83241	3.52416	15.3262	8.63693	5.86491	13.2695	0.050168	7.18175	10.5294	4.98361	5.07517	1.39402	1.31734	0.941162	1.29143	0.863064	1	0	0	0	0	0	0	0	0	1	0.009906	0	14.5455
42	2008	1900000	3900000	16.46	-0.176657	-0.46017	0.176657	0.46017	2.1123	2.89944	-0.294562	0.184945	2.63906	0.693147	5.25958	39.98	0.502926	5.99894	13.0764	9.40377	8.54985	3.31571	15.5425	8.91247	5.86788	13.6374	0.057103	4.90565	10.4355	5.24175	5.0689	1.38731	1.31488	0.900346	1.41756	0.843921	1	0	0	0	0	0	0	0	0	1	0.015338	0.010632	14.672
42	2009	2300000	5600000	17.17	-0.122412	-0.403397	0.122412	0.403397	3.1151	3.42439	-0.281748	0.248634	3.2581	0	5.25958	41.19	0.256605	6.10032	13.5321	9.6136	8.76608	5.48725	15.6385	9.02762	5.86709	13.7982	0.055717	5.98001	10.4971	5.14749	5.23644	1.34399	1.21887	0.878649	1.39227	0.800875	1	0	0	0	0	0	0	0	0	1	0.015212	0	14.916
42	2010	2800000	8500000	17.54	-0.157493	-0.338777	0.157493	0.338777	3.4996	3.75775	-0.185406	0.280365	3.13549	0	5.25906	41.82	0.241979	6.00881	13.9618	9.94362	9.30683	6.29446	15.8223	9.12685	5.86746	13.9854	0.076025	5.1098	10.6299	5.40268	5.4161	0.997112	0.937234	0.736018	1.22761	0.781027	1	0	0	0	0	0	0	0	0	1	0.019678	0	15.0946
42	2011	3300000	11000000	19.57	-0.173942	-0.308906	0.173942	0.308906	3.29252	3.91296	-0.161907	0.436154	2.77259	1.38629	5.25854	44.45	0.685261	6.00881	14.6648	10.1841	9.613	5.84175	16.0326	9.40253	5.87043	14.181	0.086075	9.82893	10.7228	5.56834	5.53339	0.964286	0.961493	0.862287	1.19319	0.696304	1	0	0	0	0	0	0	0	0	1	0.020116	0.027887	15.2853
42	2012	3800000	15000000	21.7	-0.195883	-0.284085	0.195883	0.284085	3.7471	4.16604	-0.166157	0.529057	3.4012	1.09861	5.25645	45.68	0.823044	6.06146	14.7989	10.3433	9.81438	6.8024	16.1551	9.45391	5.8724	14.3386	0.107012	9.86519	10.6691	5.52545	5.7462	1.28313	1.17979	0.548022	1.19927	0.653998	1	0	0	0	0	0	0	0	0	1	0.020624	0.022658	15.4819
42	2013	4100000	19000000	22.7	-0.226905	-0.178719	0.226905	0.178719	3.50397	4.32084	-0.182996	0.447715	3.43399	1.60944	5.25384	46.33	0.738618	5.92959	14.9825	10.3799	9.92847	6.28127	16.2445	9.26795	5.87493	14.4766	0.115169	9.93848	10.7296	5.89164	5.65948	1.25713	1.25259	1.03507	1.22398	0.690744	1	0	0	0	0	0	0	0	0	1	0.020646	0.033228	15.6519
42	2014	4000000	22000000	21.46	-0.245911	-0.195169	0.245911	0.195169	3.68988	4.51847	-0.210179	0.551199	4.15888	1.79176	5.2528	44.69	0.247159	6.1506	14.8841	10.4306	10.1309	6.66813	16.3067	9.27087	5.87409	14.5829	0.120888	10.5402	10.7148	5.56834	5.39363	1.031	0.960358	0.581669	1.26611	0.644663	1	0	0	0	0	0	0	0	0	1	0.025442	0.045587	15.7607
42	2015	3400000	22000000	19.256	-0.26888	-0.248996	0.26888	0.248996	3.63052	3.95394	-0.221215	0.383019	4.55388	2.89037	5.24808	38.21	0.305323	6.19032	14.6365	10.2918	7.41998	7.03293	16.3814	9.35513	5.8687	14.6578	0.141327	9.0142	10.6373	5.53733	5.68358	1.01849	0.920243	0.592744	1.28405	0.723056	1	0	0	0	0	0	0	0	0	1	0.001978	0.005717	15.8645
42	2016	2600000	21000000	15.244	-0.354836	-0.337681	0.354836	0.337681	3.35514	3.58204	-0.307685	0.209083	4.74493	3.29584	5.24175	27.17	0.222939	6.21661	14.3165	10.0413	6.51767	6.77875	16.4593	8.51939	5.87212	14.7596	0.157746	4.00898	10.5504	5.71043	5.82305	1.06413	0.971387	0.636089	1.44443	0.827073	1	0	0	0	0	0	0	0	0	1	0.001103	0.003634	15.943
42	2017	2500000	20000000	15.162	-0.312057	-0.377595	0.312057	0.377595	3.56462	4.64514	-0.321247	0.298822	4.97673	3.21888	5.23644	27.375	0.192541	6.25383	14.1194	10.0478	10.082	6.40527	16.5287	8.07838	5.86363	14.8523	0.264205	3.61535	10.4552	5.62762	5.81711	1.04464	1.01502	0.973747	1.47329	0.769928	1	0	0	0	0	0	0	0	0	1	0.039458	0.12701	16.0417
42	2018	2700000	19000000	15.604	-0.18369	-0.40338	0.18369	0.40338	3.76576	4.34927	-0.316366	0.16169	5.1358	3.68888	5.22575	27.58	0.126209	6.27288	14.1353	10.1401	8.40939	7.01349	16.5975	8.65956	5.86079	14.9236	0.307692	1.90633	10.3499	5.78074	6.1591	0.998499	0.942966	0.763269	1.46277	0.860815	1	0	0	0	0	0	0	0	0	1	0.006661	0.02457	16.1179
42	2019	2900000	19000000	14.47	-0.036431	-0.326877	0.036431	0.326877	3.26555	4.07689	-0.317801	0.152918	5.04343	4.14313	5.21494	26.53	0.151257	6.39693	14.1313	10.238	7.6406	5.92826	16.7403	8.8578	5.85793	14.9696	0.325714	0.747942	10.2323	6.29157	6.64769	0.996707	0.993552	0.858142	1.45631	0.860726	1	0	0	0	0	0	0	0	0	1	0.002942	0.012188	16.1348
42	2020	3000000	18000000	13.705	0.112489	-0.285799	0.112489	0.285799	3.59211	4.48458			5.03695	4.39445	5.20401	25.74	0.234779	6.30992	14.5037	10.3268	8.02263	6.22467						0.666312	10.0989	6.71052	7.07072	1.03256	1.10013	0.910778			1	0	0	0	0	0	0	0	0	1	0.004487	0.019717	16.1332
43	2007	4000000	4400000	17.71	0.095574	0.71501	0.095574	0.71501	3.12751	3.68345	-0.124206	0.513176	3.3673	0	5.20949	63.79	0.886978	6.82002	13.6441	10.1489	8.72875	5.51556	15.8372	9.01663	5.89302	13.5269	0.060273	8.89964	9.49867	4.84419	4.61512	1.48674	1.32382	1.47133	1.14182	0.660862	1	0	0	0	0	0	0	0	0	1	0.010044	0	14.8552
43	2008	4500000	6100000	17.46	0.078078	0.776424	0.078078	0.776424	3.03824	3.8591	-0.207866	0.538516	2.30259	0	5.21058	63.49	1.15696	6.61204	13.5532	10.3384	9.90539	5.30002	16.0236	9.21612	5.89962	13.7784	0.056788	7.24267	9.8083	4.75359	4.91265	1.01674	0.904987	0.659848	1.26241	0.649977	1	0	0	0	0	0	0	0	0	1	0.024561	0	14.9826
43	2009	4900000	9100000	16.73	-0.033265	0.863699	0.033265	0.863699	4.1444	4.46745	-0.414657	0.422598	2.94444	0	5.21167	63.01	1.54561	6.76273	13.6259	10.4088	11.311	7.58806	16.1631	9.39266	5.90689	14.0583	0.146716	6.58594	9.84787	4.91265	4.96981	1.0141	1.03003	0.797344	1.7084	0.702939	1	0	0	0	0	0	0	0	0	1	0.091773	0	15.2461
43	2010	5500000	12000000	16.61	-0.048859	0.953154	0.048859	0.953154	4.48238	4.72087	-0.493651	0.36501	2.19722	0.693147	5.21167	63.25	1.4615	6.91771	14.1313	10.5888	10.4149	8.37086	16.3922	8.60667	5.92075	14.2538	0.109149	6.44278	9.89747	5.20401	4.99721	1.02446	1.16764	1.4806	1.97492	0.732595	1	0	0	0	0	0	0	0	0	1	0.0307	0.02128	15.4525
43	2011	6100000	16000000	17.63	-0.078228	1.04555	0.078228	1.04555	3.87562	4.49607	-0.502061	0.308785	3.49651	0	5.20894	63.15	1.50273	6.87109	14.2613	10.7913	10.5743	7.04595	16.5753	10.4671	5.92639	14.4268	0.15055	8.93527	9.88695	5.15906	5.16479	1.30149	1.24629	1.159	2.00828	0.764068	1	0	0	0	0	0	0	0	0	1	0.028431	0	15.5896
43	2012	6800000	20000000	18	-0.088908	1.22215	0.088908	1.22215	4.30751	4.72118	-0.455991	0.589868	3.68888	0.693147	5.2007	63.18	1.47385	6.98934	14.5725	10.8945	10.7165	7.95646	16.7173	10.4766	5.9197	14.6093	0.158474	10.5348	9.85718	4.97673	5.273	1.0578	1.04361	1.07273	1.8382	0.628983	1	0	0	0	0	0	0	0	0	1	0.028451	0.019721	15.7596
43	2013	7100000	25000000	19.9	-0.115717	1.37025	0.115717	1.37025	3.96497	4.78743	-0.253289	1.17574	3.80666	0.693147	5.19407	62.94	1.26129	6.98934	14.8354	11.0021	10.8592	7.22528	16.8163	10.5063	5.91997	14.6934	0.174543	9.41301	9.74156	5.61677	5.36598	1.40714	1.34155	1.17648	1.33921	0.459615	1	0	0	0	0	0	0	0	0	1	0.029825	0.020673	15.9047
43	2014	6600000	30000000	18.539	-0.219102	1.24718	0.219102	1.24718	4.06013	4.90065	-0.242437	1.25984	3.21888	1.09861	5.1924	58.07	1.32148	6.68211	15.2996	10.9114	11.0021	7.42035	16.9104	9.20894	5.93463	14.7772	0.195819	9.63535	9.75736	5.6058	5.57595	1.0776	1.00825	0.71315	1.32002	0.44251	1	0	0	0	0	0	0	0	0	1	0.036328	0.03991	16.0255
43	2015	6700000	32000000	17.353	-0.163106	1.3504	0.163106	1.3504	4.30828	5.00001	-0.298723	1.2187	4.33073	1.94591	5.18962	55.27	0.614172	6.85118	15.419	10.9273	10.5044	7.97318	16.9504	7.38647	5.94443	14.946	0.214873	9.10735	10.1893	5.56452	5.73979	1.11961	1.00436	0.735816	1.42597	0.450714	1	0	0	0	0	0	0	0	0	1	0.022088	0.042981	16.1447
43	2016	4200000	31000000	15.775	-0.408443	0.479442	0.408443	0.479442	4.20298	4.70347	-0.278695	1.24989	4.49981	1.09861	5.18739	39.96	0.423945	6.85118	15.6486	10.4766	9.0348	7.98237	17.0251	7.92913	5.95584	15.038	0.235751	2.64495	9.7515	5.76205	5.93489	1.12218	1.06182	0.989652	1.38638	0.444466	1	0	0	0	0	0	0	0	0	1	0.008519	0.009359	16.2742
43	2017	4700000	31000000	16.882	-0.290943	0.502163	0.290943	0.502163	3.75299	4.3207	-0.257854	1.34284	4.30407	3.3673	5.18178	45.32	0.333195	7.07327	15.9747	10.6322	8.1588	7.05157	17.1318	11.1257	5.95843	15.1361	0.268734	2.81976	9.99415	5.8999	6.43935	1.10755	1.04802	0.88447	1.34744	0.426833	1	0	0	0	0	0	0	0	0	1	0.003092	0.010413	16.4292
43	2018	5200000	30000000	16.777	-0.142525	0.55937	0.142525	0.55937	3.9819	4.49529	-0.298249	1.30751	4.35671	3.2581	5.17048	50.68	0.352647	7.03878	16.0802	10.7668	8.6052	7.52596	17.2344	11.2953	5.96615	15.2611	0.330769	1.80764	9.88017	6.58479	6.7417	1.1276	1.09402	0.936602	1.42501	0.433368	1	0	0	0	0	0	0	0	0	1	0.004154	0.013535	16.6354
43	2019	4900000	30000000	16.163	-0.139889	0.478751	0.139889	0.478751	3.50814	4.54691	-0.307754	1.3006	4.09434	3.3673	5.16479	47.35	0.312928	9.03599	15.9774	10.7254	8.77709	6.34841	17.2585	9.20402	5.97635	15.4232	0.36802	1.30221	9.93881	6.61874	6.98934	1.10522	1.0709	0.899185	1.41707	0.432137	1	0	0	0	0	0	0	0	0	1	0.005383	0.018125	17.0013
43	2020	4900000	30000000	17.53	-0.055497	0.33519	0.055497	0.33519	3.85896	5.0016			3.97029	4.09434	5.15906	44.87	0.452427	7.08171	15.449	10.855	9.21595	6.66583						0.796784	9.90992	7.05359	7.40184	1.05246	1.05454	0.920333			1	0	0	0	0	0	0	0	0	1	0.00618	0.025302	17.15
44	2007	4800000	6800000	45.1	-0.110683	-0.253564	0.110683	0.253564	2.56975	3.12271	-0.06061	0.09098	2.30259	0	4.85047	71.51	0.864037	5.93754	13.8391	10.672	7.87246	4.32846	14.7618	8.06934	5.53824	12.3502	0.014813	3.06288	8.51959	6.53814	6.6733	1.40258	1.34239	0.645621	1.06452	0.916607	1	0	0	1	0	0	0	0	1	0	0.003545	0	14.5101
44	2008	5400000	9500000	50.62	-0.135886	-0.327711	0.135886	0.327711	2.51624	3.32224	0.021814	0.128225	3.04452	0	4.85748	72.46	0.752988	5.99396	13.8851	10.8438	9.0348	4.19387	14.9476	8.27027	5.54561	12.6678	0.019093	4.43036	8.71358	6.92067	5.84354	1.43312	1.36801	0.879004	0.978652	0.886348	1	0	0	1	0	0	0	0	1	0	0.008632	0	14.7008
44	2009	5400000	14000000	49.58	-0.257142	-0.35547	0.257142	0.35547	3.61144	3.93233	-0.073871	0.303551	3.66356	0	4.86445	61	0.94151	6.1181	14.0214	10.8382	10.3149	6.4982	15.0449	8.38981	5.55207	13.0413	0.035962	4.2847	8.73745	5.50533	6.63726	1.47903	1.24647	0.567084	1.07976	0.767135	1	0	0	1	0	0	0	0	1	0	0.030456	0	15.1122
44	2010	6900000	19000000	49.37	-0.19427	-0.237696	0.19427	0.237696	4.05829	4.33012	-0.144896	0.209589	3.29584	0	4.87214	66.55	0.881656	6.16752	14.38	11.1121	11.4223	7.40706	15.2059	8.47637	5.55261	13.2574	0.05246	4.31368	8.59267	6.73102	5.27811	1.08847	0.922918	0.422104	1.16945	0.826727	1	0	0	1	0	0	0	0	1	0	0.066747	0	15.2976
44	2011	7700000	25000000	47.4	-0.220502	-0.116926	0.220502	0.116926	3.91138	4.56201	-0.046071	0.373808	3.09104	1.09861	4.87672	68.06	0.972904	6.23048	15.0092	11.2846	12.2066	7.09602	15.4603	8.7344	5.55837	13.4915	0.064194	7.67109	8.51138	5.42495	5.49717	1.02748	0.944428	0.637565	1.0483	0.727904	1	0	0	1	0	0	0	0	1	0	0.115406	0.126787	15.4654
44	2012	8400000	32000000	46.9	-0.249002	-0.022583	0.249002	0.022583	4.40874	4.85056	-0.14171	0.451462	3.3673	1.38629	4.86753	67.76	1.01659	6.29895	15.1256	11.3754	11.9892	8.12082	15.5913	8.88392	5.54869	13.6594	0.085636	11.0448	8.64594	5.43808	5.92158	1.04169	0.990459	0.772641	1.16511	0.68896	1	0	0	1	0	0	0	0	1	0	0.081636	0.113172	15.6387
44	2013	8900000	40000000	49.8	-0.274011	0.09128	0.274011	0.09128	4.06018	4.91737	-0.23124	0.632046	3.58352	1.60944	4.85904	67.45	1.09322	6.35957	15.401	11.5592	11.9206	7.40389	15.7055	9.07955	5.55141	13.8159	0.120342	14.4071	8.74257	6.07074	6.03309	1.30783	1.25851	0.971197	1.3008	0.612728	1	0	0	1	0	0	0	0	1	0	0.068913	0.110911	15.711
44	2014	8500000	48000000	48.321	-0.343748	0.020498	0.343748	0.020498	4.05859	4.9117	-0.287645	0.17275	3.71357	1.94591	4.86059	56.7	0.97474	6.42162	15.283	11.4144	11.2238	7.41163	15.7944	9.20613	5.54947	13.8519	0.132244	13.6408	8.86163	6.31355	6.31355	1.08489	1.09274	1.03538	1.40379	0.852697	1	0	0	1	0	0	0	0	1	0	0.035282	0.068656	15.8946
44	2015	8200000	53000000	46.443	-0.364142	-0.011909	0.364142	0.011909	4.0095	4.71654	-0.331098	0.396452	4.11087	2.48491	4.86291	53.48	0.688655	6.48464	15.4113	11.3777	10.0539	7.35494	15.8764	9.34119	5.52533	14.2414	0.135474	12.3304	8.86686	6.43455	6.38856	1.07955	1.05262	0.944628	1.49499	0.7161	1	0	0	1	0	0	0	0	1	0	0.011523	0.028633	15.9396
44	2016	6500000	54000000	44.21	-0.461761	-0.251478	0.461761	0.251478	3.96026	4.74839	-0.316123	0.257909	4.49981	3.3322	4.86753	45.52	0.685833	6.53379	15.5344	11.1578	9.82558	7.26387	15.9581	9.46172	5.52943	14.1989	0.154762	7.28585	8.83419	6.22059	6.41999	1.02678	0.986481	0.885281	1.46225	0.79497	1	0	0	1	0	0	0	0	1	0	0.012202	0.040659	15.947
44	2017	6700000	57000000	41.689	-0.424529	-0.201591	0.424529	0.201591	3.70946	4.73298	-0.35733	-0.093781	4.93447	2.89037	4.86753	48.085	0.495297	6.32794	15.8455	11.2343	9.8906	6.71839	16.0517	9.55251	5.52146	14.2407	0.16	1.7319	8.80042	6.17379	6.58341	1.00309	0.944705	0.748581	1.55601	1.10349	1	0	0	1	0	0	0	0	1	0	0.012262	0.03544	16.025
44	2018	7300000	58000000	41.338	-0.341388	-0.184665	0.341388	0.184665	3.84651	4.72563	-0.38358	0.08251	4.82028	3.91202	4.86753	50.65	0.317648	6.59304	15.9673	11.3457	10.1629	6.99897	16.1292	9.63056	5.52545	14.2482	0.191235	1.37265	8.76546	6.68085	6.74993	0.994357	0.956084	0.736629	1.62227	0.923779	1	0	0	1	0	0	0	0	1	0	0.0141	0.055161	16.0683
44	2019	7600000	60000000	39.821	-0.293732	-0.147848	0.293732	0.147848	3.38096	4.83558	-0.393114	0.074973	5.01728	3.80666	4.86753	53.62	0.245711	6.8773	16.6871	11.3962	10.6994	6.01115	16.2682	9.72585	5.51745	14.2728	0.228916	1.86766	8.72924	6.7511	7.04578	0.974761	0.938863	0.685371	1.61351	0.920096	1	0	0	1	0	0	0	0	1	0	0.023873	0.090876	16.2666
44	2020	7700000	61000000	31.6	-0.238907	0.061538	0.238907	0.061538	3.71906	5.31913			4.89784	4.68213	4.86753	54.91	0.810824	7.00307	16.3873	11.4489	11.2344	6.31171						0.761638	8.69165	7.08757	7.32053	0.955641	1.0021	0.99308			1	0	0	1	0	0	0	0	1	0	0.033185	0.155377	16.3643
45	2007	3500000	6200000	22.55	-0.359783	0.256393	0.359783	0.256393	2.37891	2.94927	-0.310561	-0.297296	2.3979	0	5.71769	46.12	1.03357	6.34739	13.1679	9.49168	9.06601	3.8963	15.1871	7.83992	5.77595	13.0034	0.038834	7.30239	8.70798	4.86753	4.84419	1.01134	1.11993	0.874276	1.45046	1.42307	1	0	0	0	0	0	0	0	0	1	0.016293	0	14.947
45	2008	4300000	10000000	22.5	-0.418829	0.409209	0.418829	0.409209	2.27607	3.07874	-0.425053	-0.354127	2.99573	0	5.72064	51.35	1.3824	6.43775	13.3583	9.77241	9.39441	3.67125	15.3983	7.32053	5.78561	13.2616	0.046052	6.03267	8.9504	5.01064	4.83628	1.28395	1.18723	0.74082	1.73929	1.54829	1	0	0	0	0	0	0	0	0	1	0.015566	0	15.0391
45	2009	4800000	16000000	21.95	-0.491764	0.527673	0.491764	0.527673	3.77265	4.08041	-0.697407	-0.328723	3.58352	1.60944	5.72359	51.35	1.07435	6.39693	13.4832	9.89318	9.75249	6.86062	15.5038	5.4848	5.79451	13.4869	0.049326	5.06549	9.07978	4.80402	5.273	1.30479	1.19031	0.913429	3.30477	1.4897	1	0	0	0	0	0	0	0	0	1	0.019394	0.031214	15.2602
45	2010	5400000	24000000	22.13	-0.537104	0.5546	0.537104	0.5546	4.14273	4.3948	-0.656756	-0.234453	3.89182	1.38629	5.72228	52.77	1.31816	6.46147	14.1238	10.187	10.1769	7.63663	15.6838	7.31588	5.78678	13.6068	0.065682	4.06795	9.71057	5.54908	5.45959	1.03646	0.967529	0.769675	2.91338	1.30626	1	0	0	0	0	0	0	0	0	1	0.024643	0.034163	15.3931
45	2011	6000000	28000000	23.11	-0.517056	0.65721	0.517056	0.65721	3.88965	4.49842	-0.623847	-0.115763	3.78419	0.693147	5.72031	52.66	1.86645	6.57925	14.579	10.2628	10.3204	7.0842	15.8701	7.63143	5.79027	13.8742	0.078875	4.01094	9.61893	5.63835	5.77144	1.2949	1.20328	0.802074	2.65849	1.13092	1	0	0	0	0	0	0	0	0	1	0.022429	0.015546	15.5277
45	2012	6600000	35000000	23	-0.505734	0.83095	0.505734	0.83095	4.15474	4.57497	-0.461532	-0.007945	3.95124	1.38629	5.71571	51.8	1.85091	6.38182	14.743	10.3775	10.602	7.63534	15.9957	7.63337	5.79454	14.0686	0.082192	2.79422	9.76014	5.96615	6.13556	1.35209	1.2922	0.98021	1.85712	1.00801	1	0	0	0	0	0	0	0	0	1	0.026029	0.036084	15.6294
45	2013	6800000	42000000	28.2	-0.513489	0.724933	0.513489	0.724933	3.93107	4.76029	-0.42216	0.045068	3.63759	1.94591	5.71043	50.6	1.56428	4.15888	14.5354	10.4385	10.9248	7.15286	16.1197	7.73105	5.79818	14.1515	0.090992	2.54609	9.79222	6.12905	5.95842	1.11921	1.08773	0.865928	1.73058	0.956876	1	0	0	0	0	0	0	0	0	1	0.033353	0.064903	15.7647
45	2014	5700000	44000000	25.357	-0.568693	0.516731	0.568693	0.516731	4.08017	4.91363	-0.377674	0.062845	3.7612	1.94591	5.71043	41.69	1.36162	6.52062	14.3754	10.3909	10.9312	7.46438	16.1889	7.70436	5.79909	14.2028	0.106061	1.9464	9.71872	6.03787	5.93225	1.05547	0.994373	0.722803	1.60688	0.940871	1	0	0	0	0	0	0	0	0	1	0.039588	0.077035	15.8616
45	2015	4900000	44000000	24.477	-0.58589	0.296281	0.58589	0.296281	4.10568	4.7441	-0.338023	0.090108	4.35671	2.63906	5.70777	31.79	0.504573	6.52062	14.1449	10.2358	9.71818	7.59886	16.2519	7.71155	5.79137	14.3657	0.131314	2.82934	9.79874	5.93225	5.93225	1.369	1.24355	0.881248	1.51063	0.91734	1	0	0	0	0	0	0	0	0	1	0.013969	0.036865	15.9067
45	2016	3800000	41000000	22.83	-0.621072	-0.007579	0.621072	0.007579	3.50987	4.23844	-0.320876	0.053139	4.15888	1.79176	5.70378	32.52	0.411219	6.59304	13.8978	10.0069	8.58242	6.3714	16.3288	6.93731	5.78996	14.4008	0.180428	1.22426	9.84209	5.81413	5.90536	1.0716	1.01108	0.833333	1.47248	0.949543	1	0	0	0	0	0	0	0	0	1	0.006028	0.010802	15.9452
45	2017	3700000	40000000	22.244	-0.589432	-0.040528	0.589432	0.040528	3.27914	3.7915	-0.258239	0.073792	4.06044	2.19722	5.69373	32.185	0.418726	6.74524	14.0786	10.0206	7.04491	6.1255	16.3897	6.21461	5.78074	14.6171	0.219136	0.794994	9.88364	5.74939	6.21661	1.10143	1.0399	0.878144	1.34814	0.931279	1	0	0	0	0	0	0	0	0	1	0.001303	0.002862	16.0178
45	2018	3700000	38000000	18.916	-0.531493	0.058982	0.531493	0.058982	3.5901	4.21095	-0.194045	0.10484	3.61092	2.77259	5.68017	31.85	0.369524	6.8773	14.1281	10.0655	8.19533	6.62033	16.4594	7.00033	5.77765	14.7004	0.185759	0.577204	9.92354	6.40357	6.58893	0.988174	0.978687	0.821313	1.24076	0.905109	1	0	0	0	0	0	0	0	0	1	0.003889	0.010783	15.9793
45	2019	3800000	36000000	19.397	-0.470643	0.0249	0.470643	0.0249	3.23798	4.06562	-0.194953	0.104006	2.89037	2.94444	5.66988	27.98	0.391573	6.47697	14.1672	10.1016	7.62803	5.86323	16.4744	6.92166	5.76832	14.6596	0.265625	0.511513	9.9619	6.45362	6.84694	0.900466	0.941865	0.877438	1.23245	0.897857	1	0	0	0	0	0	0	0	0	1	0.002215	0.006522	16.0051
45	2020	3900000	35000000	18.238	-0.382258	0.096572	0.382258	0.096572	3.56178	4.47218			3.21888	4.2485	5.65948	26.7	0.389619	6.47697	14.2183	10.2247	8.00943	6.15639						0.499191	9.99884	7.02108	7.22548	1.13669	1.19929	1.1109			1	0	0	0	0	0	0	0	0	1	0.002955	0.012553	16.0162
46	2007	2900000	4600000	21.71	-0.168538	-0.187937	0.168538	0.187937	2.75997	3.32036	0.3705	0.92409	2.19722	0	5.82865	44.62	0.932009	6.44413	13.2077	9.19258	8.32603	4.73175	15.3558	8.4722	5.72466	12.9465	0.041482	2.63856	8.34308	4.30407	4.02535	0.952923	0.89937	0.960098	0.729661	0.519726	1	0	0	0	0	0	0	0	0	1	0.009396	0	14.8836
46	2008	3600000	7400000	21.88	-0.217898	-0.092409	0.217898	0.092409	2.65115	3.44267	0.307818	0.950118	2.07944	1.79176	5.8313	48.26	0.868593	6.44413	13.3483	9.48144	8.52118	4.49147	15.5367	8.67539	5.73052	13.2306	0.045784	3.29347	8.52417	4.21951	3.89182	1.26305	1.20843	1.31199	0.764632	0.512789	1	0	0	0	0	0	0	0	0	1	0.007806	0.013987	14.8979
46	2009	4100000	11000000	23.03	-0.267561	-0.063306	0.267561	0.063306	3.68437	3.96932	0.428545	1.03107	2.70805	0.693147	5.83393	50.14	0.693881	6.56667	13.6108	9.66294	8.9	6.73436	15.6427	8.72697	5.7369	13.4622	0.06026	3.04508	8.34308	4.02535	4.7362	1.28137	1.16663	1.05789	0.700013	0.492351	1	0	0	0	0	0	0	0	0	1	0.009667	0.006701	15.0976
46	2010	4900000	16000000	24	-0.253353	-0.019996	0.253353	0.019996	4.04906	4.27628	0.387546	1.05845	3.13549	1.94591	5.83159	50.66	0.668263	6.51767	14.1268	9.97748	9.30919	7.52556	15.8015	8.86489	5.74907	13.6765	0.39503	2.10834	8.16707	4.84419	4.93447	1.00648	1.00362	0.997891	0.720697	0.485801	1	0	0	0	0	0	0	0	0	1	0.011384	0.022153	15.2852
46	2011	5600000	20000000	26.48	-0.242712	0.012063	0.242712	0.012063	3.62573	4.22046	0.325693	1.24806	3.71357	1.94591	5.82924	51.25	1.04284	6.52503	14.3183	10.2009	9.56584	6.5537	16.0064	8.96098	5.74748	13.9667	0.124201	2.38669	8.30028	5.21494	5.11799	1.37314	1.31316	1.2408	0.754323	0.444828	1	0	0	0	0	0	0	0	0	1	0.011336	0.022058	15.4717
46	2012	6200000	25000000	30.9	-0.241105	-0.032474	0.241105	0.032474	4.0878	4.47658	0.211146	0.733691	3.71357	2.56495	5.8313	49.49	0.984095	6.51767	14.6501	10.3341	9.80383	7.54882	16.1148	9.07486	5.74907	14.0863	0.143358	3.0035	8.46926	4.96981	5.02388	1.37219	1.28336	1.11095	0.825664	0.576804	1	0	0	0	0	0	0	0	0	1	0.012413	0.031838	15.6202
46	2013	6600000	31000000	30.4	-0.248382	0.170294	0.248382	0.170294	3.80541	4.58375	0.015664	1.06405	3.58352	2.94444	5.82924	49.86	0.723268	6.72503	14.79	10.292	9.95323	6.92069	16.2187	9.25923	5.75574	14.3928	0.158228	2.56584	8.50755	5.38907	5.41165	1.07433	1.09419	1.13931	0.984578	0.484485	1	0	0	0	0	0	0	0	0	1	0.012981	0.038222	15.7912
46	2014	6500000	36000000	30.274	-0.293714	0.094535	0.293714	0.094535	4.1026	4.85266	-0.043705	0.992159	3.55535	3.13549	5.82924	42.57	0.76067	6.7417	14.8741	10.4157	10.1279	7.55258	16.3272	9.39266	5.76582	14.4594	0.16604	2.31968	8.60703	5.43808	5.50533	1.01979	0.992754	0.853958	1.0457	0.501968	1	0	0	0	0	0	0	0	0	1	0.015477	0.048528	15.9305
46	2015	5600000	38000000	26.673	-0.34959	0.032134	0.34959	0.032134	3.81341	3.94623	-0.033859	0.978609	3.46574	4.21951	5.8313	30.37	0.265067	6.79682	14.6557	10.2699	7.2349	8.119	16.4104	9.58404	5.76788	14.6909	0.17195	3.22119	8.55487	5.81413	5.87212	1.00704	0.985248	0.838273	1.03505	0.505406	1	0	0	0	0	0	0	0	0	1	0.001011	0.004265	16.0319
46	2016	4600000	37000000	24.34	-0.395501	-0.146922	0.395501	0.146922	3.77409	3.93296	0.084475	0.890393	4.34381	4.40672	5.83188	24.54	0.156342	6.80793	14.9207	10.0976	7.19818	7.94005	16.495	9.69579	5.77144	14.7311	0.211838	1.10031	8.59286	5.73334	5.8522	1.08245	0.967501	0.589238	0.922105	0.528991	1	0	0	0	0	0	0	0	0	1	0.001239	0.005462	16.1106
46	2017	4700000	37000000	23.09	-0.335834	-0.108127	0.335834	0.108127	3.84695	4.56019	0.03554	0.829224	3.95124	4.77068	5.826	26.465	0.161978	6.85646	15.249	10.1605	8.786	7.13354	16.6037	10.0625	5.76519	14.8581	0.250784	1.07955	8.62945	5.69036	6.24417	1.00637	0.957092	0.804686	0.965679	0.54668	1	0	0	0	0	0	0	0	0	1	0.005791	0.027628	16.1742
46	2018	5000000	36000000	21.84	-0.231432	-0.069848	0.231432	0.069848	3.97288	4.5145	0.068655	0.822561	3.55535	5.26269	5.81711	28.39	0.153154	6.86693	15.4312	10.2494	8.68033	7.47774	16.7017	8.66682	5.76832	14.9021	0.296875	0.524317	8.66475	6.34036	6.39693	0.999219	0.957976	0.741088	0.935756	0.548679	1	0	0	0	0	0	0	0	0	1	0.004685	0.024654	16.2314
46	2019	5000000	36000000	22.332	-0.180059	-0.118107	0.180059	0.118107	3.48981	4.65735	0.062327	0.815762	3.49651	5.7869	5.81413	29.42	0.133916	6.8977	15.0863	10.2668	9.18122	6.27978	16.8072	8.99739	5.76205	14.9482	0.336478	0.524266	8.69885	6.41182	6.98841	1.16178	1.13876	0.930929	0.929428	0.544327	1	0	0	0	0	0	0	0	0	1	0.007948	0.045997	16.2162
46	2020	5200000	36000000	22.929	-0.070995	-0.133238	0.070995	0.133238	3.83879	5.12308			2.94444	6.09807	5.81114	27.85	0.125743	6.91771	15.2442	10.3212	9.64028	6.59377						0.449995	8.73182	7.22984	7.68386	1.10494	1.15468	1.03087			1	0	0	0	0	0	0	0	0	1	0.010661	0.065014	16.2556
47	2007	3600000	3900000	23.66	0.128818	0.067536	0.128818	0.067536	3.22133	3.70305	0.095808	0.514427	2.77259	0	5.6287	49.43	0.367109	6.00389	13.4051	9.61347	7.84424	5.79158	16.2198	11.2687	5.96198	13.5463	0.384366	8.87595	8.83303	5.1299	4.82028	1.35642	1.21725	0.72838	0.912569	0.660316	1	0	0	1	0	0	0	0	0	1	0.004646	0	14.9999
47	2008	3700000	5600000	23.34	-0.006394	0.000256	0.006394	0.000256	2.95244	3.72505	0.172094	0.546619	3.63759	0.693147	5.63408	46.87	0.56756	6.15698	13.429	9.70204	8.55737	5.14252	16.3654	11.4261	5.96597	13.7386	0.103172	7.53567	8.95351	4.91265	4.68213	1.58025	1.33169	0.863992	0.853174	0.646572	1	0	0	1	0	0	0	0	0	1	0.007896	0.005473	15.0672
47	2009	3600000	7700000	22.09	-0.124654	-0.036788	0.124654	0.036788	3.802	4.07653	0.253179	0.724553	3.85015	0	5.63942	43.68	0.560501	6.45362	13.5311	9.6713	8.91557	7.00442	16.4114	11.5489	5.97004	13.9206	6.1e-05	6.26519	8.87319	4.74493	4.84419	1.42577	1.18081	0.742863	0.79797	0.57986	1	0	0	1	0	0	0	0	0	1	0.011417	0	15.3234
47	2010	4000000	11000000	22.63	-0.184691	-0.034951	0.184691	0.034951	4.29006	4.52749	0.425702	0.823553	3.68888	0	5.64191	46.48	0.859515	6.51175	13.9172	9.91847	10.0116	7.98328	16.5694	11.6159	5.97198	14.1006	0.16246	6.05002	8.82099	4.92725	4.85203	1.30336	1.08233	0.529019	0.701409	0.54838	1	0	0	1	0	0	0	0	0	1	0.028385	0	15.4362
47	2011	4500000	14000000	22.22	-0.200133	0.105971	0.200133	0.105971	4.09004	4.69924	0.191405	0.892477	3.8712	1.60944	5.64013	48	1.14834	6.72743	14.1008	10.1182	10.7019	7.49332	16.7228	11.2761	5.97559	14.3181	0.17197	7.5012	8.92159	4.8752	4.77912	1.26529	1.10822	0.748618	0.839345	0.528408	1	0	0	1	0	0	0	0	0	1	0.044153	0.071062	15.5478
47	2012	4900000	18000000	20.4	-0.233984	0.313233	0.233984	0.313233	4.52681	4.92816	0.187883	0.946247	3.78419	1.09861	5.63729	47.67	1.23205	6.72743	14.3484	10.2295	10.8781	8.42115	16.7496	11.3735	5.97075	14.4474	0.298622	7.54575	8.99281	5.03044	5.35186	1.3221	1.21266	0.932746	0.841834	0.513809	1	0	0	1	0	0	0	0	0	1	0.046511	0.051098	15.6573
47	2013	5100000	23000000	27.2	-0.262142	0.159386	0.262142	0.159386	4.19604	5.00466	0.234241	0.890466	3.89182	1.09861	5.63479	46.9	1.31766	5.81413	14.6883	10.2285	11.0744	7.70279	16.8113	11.4328	5.97381	14.5698	0.211196	7.00211	9.03623	5.60947	5.45532	1.07918	1.0105	0.706183	0.810214	0.52897	1	0	0	1	0	0	0	0	0	1	0.051536	0.056618	15.8054
47	2014	4700000	26000000	26.465	-0.330633	0.042856	0.330633	0.042856	4.36924	5.15328	0.27902	0.907445	4.06044	2.70805	5.63586	44.3	1.37395	5.82895	14.7247	10.2407	10.9296	8.07618	16.8518	11.3548	5.97483	14.6746	0.307575	5.58767	9.07108	5.56452	5.56452	1.30005	1.19314	0.860145	0.781849	0.524261	1	0	0	1	0	0	0	0	0	1	0.047508	0.128654	15.9011
47	2015	4700000	25000000	24.796	-0.236343	0.072845	0.236343	0.072845	3.91957	4.04331	0.215873	0.907585	4.45435	3.04452	5.63622	41.14	0.389712	5.83188	14.6348	10.2462	7.42655	8.3996	16.9246	11.3844	5.96976	14.8902	0.275925	5.16151	9.07062	5.68358	5.74939	1.36799	1.23041	0.875728	0.822454	0.524223	1	0	0	1	0	0	0	0	0	1	0.001453	0.004424	15.9587
47	2016	4200000	25000000	21.687	-0.243339	-0.007977	0.243339	0.007977	3.20662	3.26264	0.247007	0.81373	4.26268	2.48491	5.63479	34.76	0.140898	6.90174	14.6193	10.1404	5.77455	7.69243	17.0014	10.7713	5.97635	14.8912	0.406091	3.27021	9.8773	5.45959	5.66988	1.11896	0.994981	0.731823	0.80192	0.55135	1	0	0	1	0	0	0	0	0	1	0.00033	0.000821	16.0472
47	2017	4400000	24000000	20.15	-0.103991	0.10324	0.103991	0.10324	3.96171	4.41263	0.310541	0.834702	3.61092	2.70805	5.63121	38.52	0.143657	6.92756	14.6512	10.2456	8.26488	7.61084	17.1077	10.8415	5.98141	15.0193	0.373737	1.37855	10.3179	5.54908	5.90808	1.01642	0.950882	0.744369	0.763044	0.545048	1	0	0	1	0	0	0	0	0	1	0.003654	0.009895	16.2481
47	2018	4900000	23000000	18.666	0.098469	0.220149	0.098469	0.220149	3.92586	4.318	0.272571	0.840667	3.13549	3.68888	5.62402	42.28	0.520886	6.92756	14.8604	10.3739	8.12296	7.57546	17.1829	11.2041	5.98896	15.1449	0.431078	0.670027	10.6227	6.16542	6.26149	0.877264	0.890342	0.778924	0.78581	0.543281	1	0	0	1	0	0	0	0	0	1	0.002745	0.010124	16.3917
47	2019	4800000	22000000	17.359	0.186077	0.245583	0.186077	0.245583	3.76156	4.29888	0.268466	0.838218	3.73767	3.98898	5.6204	37.45	0.14031	6.94698	14.9677	10.3673	7.97074	7.14741	17.2645	11.3185	5.99147	15.2535	0.4275	0.59159	10.856	6.06611	6.64898	0.994215	0.987531	0.948451	0.779812	0.538827	1	0	0	1	0	0	0	0	0	1	0.002475	0.009872	16.509
47	2020	4500000	21000000	16.485	0.274631	0.21532	0.274631	0.21532	4.13772	4.72876			3.85015	4.54329	5.61677	33.77	0.05683	6.96602	14.9495	10.3582	8.36928	7.50478						0.352823	11.045	6.79571	6.80017	0.940372	0.99184	1.03327			1	0	0	1	0	0	0	0	0	1	0.002167	0.009845	16.5006
48	2007	18000000	30000000	85.89	-0.233379	0.394917	0.233379	0.394917	4.39388	4.8503	-0.214492	0.60943	5.77144	1.38629	6.60881	50.23	1.20922	7.95367	15.6517	10.2447	12.0364	8.08917	14.5501	7.37776	5.72818	13.0805	0.022872	2.84746	12.7099	6.92854	6.89061	0.962846	0.954859	0.93489	1.27306	0.621338	0	1	0	0	0	0	1	0	0	0	0.061436	0.085169	16.9965
48	2008	20000000	44000000	87.76	-0.275642	0.41124	0.275642	0.41124	4.45309	5.05964	-0.150245	0.816994	6.02828	1.94591	6.6174	51.21	0.998791	7.98344	16.884	10.4398	12.2237	8.20775	14.6638	5.83773	5.73776	12.8687	0.022227	2.75825	12.7666	7.09506	6.96602	0.970585	0.960819	0.955054	1.17681	0.550359	0	1	0	0	0	0	1	0	0	0	0.055182	0.10738	17.1519
48	2009	23000000	63000000	89.1	-0.298777	0.447301	0.298777	0.447301	4.90347	5.24508	-0.251518	0.686785	6.34388	1.38629	6.62606	50.65	0.976745	8.0542	15.7939	10.5388	11.0588	9.25084	14.8105	6.98101	5.74534	14.4293	0.035203	2.65448	12.7923	6.98472	7.22621	0.963392	0.955589	0.926899	1.33604	0.592844	0	1	0	0	0	0	1	0	0	0	0.015228	0.02111	17.4582
48	2010	25000000	83000000	92.81	-0.312985	0.397387	0.312985	0.397387	4.87341	5.4258	-0.182991	0.485241	6.38182	2.19722	6.63029	51.66	0.912616	8.83113	16.202	10.6905	11.1545	9.16682	14.9845	7.50108	5.73944	14.6099	0.044673	2.93768	12.8097	7.35436	7.32515	0.929203	0.938148	0.945129	1.22398	0.673291	0	1	0	0	0	0	1	0	0	0	0.01421	0.031222	17.6349
48	2011	28000000	97000000	94.95	-0.272341	0.510954	0.272341	0.510954	4.86773	5.51583	-0.135712	0.613284	6.6958	2.3979	6.63371	52.28	0.850291	9.04617	16.3825	10.8714	11.2561	9.14083	15.2106	7.74544	5.74076	14.1334	0.063621	3.3478	12.8388	7.46908	7.43011	0.968784	0.972604	0.975879	1.15702	0.619853	0	1	0	0	0	0	1	0	0	0	0.01248	0.029927	17.7582
48	2012	30000000	120000000	100	-0.256997	0.573514	0.256997	0.573514	5.11981	5.84344	-0.191854	0.852938	7.11639	2.48491	6.6324	51.43	0.789092	9.13032	16.4912	10.98	12.8165	9.57282	15.3602	8.21825	5.74204	14.2706	0.076997	3.3511	12.8679	7.44483	7.62754	0.987599	0.983357	0.975851	1.2374	0.539683	0	1	0	0	0	0	1	0	0	0	0.052158	0.129607	17.8633
48	2013	33000000	140000000	126.2	-0.20651	0.529125	0.20651	0.529125	5.56757	6.02261	-0.221258	0.785073	7.10743	3.04452	6.62645	53.14	1.24533	9.00577	16.5748	11.1041	13.0036	10.514	15.4618	8.45063	5.73722	14.388	0.087041	2.77839	12.9038	7.80629	7.7003	0.988497	0.976134	0.943131	1.28412	0.560201	0	1	0	0	0	0	1	0	0	0	0.05496	0.167327	17.9827
48	2014	35000000	160000000	126.84	-0.192905	0.527327	0.192905	0.527327	5.12122	6.03106	-0.272664	0.795498	7.03703	3.13549	6.62486	52.67	1.03704	9.06393	16.5443	11.1689	13.1229	9.5655	15.5493	8.63195	5.7369	14.4698	0.109642	2.72944	12.935	7.93416	7.94414	0.971733	0.96544	0.931627	1.37488	0.556948	0	1	0	0	0	0	1	0	0	0	0.057524	0.180367	18.1297
48	2015	36000000	190000000	126.06	-0.204459	0.536229	0.204459	0.536229	5.43677	6.12831	-0.07711	0.859723	7.42714	3.73767	6.62566	50.11	1.17503	8.44053	16.5597	11.2026	13.1626	10.2232	15.6163	8.23642	5.72133	14.5556	0.127739	2.54293	12.9624	8.18702	8.33615	0.988151	0.968019	0.917794	1.08355	0.537715	0	1	0	0	0	0	1	0	0	0	0.058625	0.219123	18.3081
48	2016	39000000	220000000	125.876	-0.195187	0.498392	0.195187	0.498392	4.91982	6.21659	-0.28228	0.772629	7.60887	3.93183	6.62539	49.4	1.23813	8.49821	16.666	11.2827	13.3844	9.14627	15.7026	7.42655	5.72031	14.6506	0.15082	1.06308	12.9816	8.36264	8.59137	0.986818	0.970625	0.949865	1.3933	0.564134	0	1	0	0	0	0	1	0	0	0	0.072098	0.283478	18.4128
48	2017	41000000	250000000	125.426	-0.183003	0.540317	0.183003	0.540317	4.58517	5.8861	-0.320169	0.787539	7.8648	4.64439	6.62513	49.17	1.55499	8.56025	16.9237	11.3799	12.7325	9.19575	15.8063	8.16622	5.71373	14.7346	0.207921	0.694377	13.0005	8.47136	8.83405	0.983525	0.974303	0.955238	1.47095	0.559428	0	1	0	0	0	0	1	0	0	0	0.034735	0.161323	18.4543
48	2018	43000000	270000000	118.406	-0.160478	0.609906	0.160478	0.609906	4.07859	5.3891	-0.118879	0.857369	7.78655	5.52146	6.62486	48.94	1.36126	8.61068	16.9505	11.4686	10.2161	7.49408	15.8973	7.74284	5.70711	14.8344	0.242525	0.73973	13.0191	8.85037	9.02582	0.977483	0.975427	0.952087	1.13492	0.538396	0	1	0	0	0	0	1	0	0	0	0.002521	0.013921	18.5572
48	2019	35000000	300000000	118.271	-0.345193	0.267979	0.345193	0.267979	4.07859	5.3891	-0.118928	0.854905	7.86404	5.93225	6.6246	42.27	1.25992	8.62873	16.9511	11.2703	10.2161	8.20602	16.0583	7.81923	5.70044	14.7675	0.294314	0.747596	13.0373	9.03908	9.36495	0.982663	0.981432	0.96112	1.12663	0.535127	0	1	0	0	0	0	1	0	0	0	0.021377	0.126814	18.6889
48	2020	39000000	330000000	110.243	-0.276385	0.485235	0.276385	0.485235	4.48645	5.92801			8.15162	6.1203	6.62433	41.55	1.71097	9.344	17.0909	11.2598	10.7269	8.61632						0.804409	13.0552	9.4342	9.43444	0.987199	0.98894	0.975525			0	1	0	0	0	0	1	0	0	0	0.010926	0.06687	18.794
49	2007	8700000	21000000	34.09	-0.507934	0.928085	0.507934	0.928085	3.73177	4.17646	-0.133381	-0.357134	3.3673	0	6.07143	49.28	0.820608	7.55486	14.8615	10.0552	10.2702	6.75226	15.5434	7.87246	4.8539	13.081	0.106051	1.93632	11.1481	5.66643	5.70378	1.01974	0.953134	0.842978	1.15391	1.55553	0	1	0	0	0	0	0	0	1	0	0.02177	0	15.3329
49	2008	10000000	30000000	33.5	-0.499564	1.13313	0.499564	1.13313	4.09166	4.6539	-0.195462	-0.415714	4.12713	0	6.07212	48.89	0.930797	7.57507	15.1691	10.3095	10.3772	7.51241	15.7251	9.0348	4.86136	13.2757	0.129257	1.91763	11.2481	5.84064	5.57973	1.01028	0.944495	0.796128	1.24295	1.71149	0	1	0	0	0	0	0	0	1	0	0.017157	0	15.3865
49	2009	12000000	42000000	33.09	-0.487494	1.33397	0.487494	1.33397	4.44703	4.81386	-0.310907	-0.441916	4.36945	0	6.07281	49.3	1.777	7.6024	15.2201	10.4511	10.5241	8.27817	15.7278	10.3149	4.86761	13.629	0.158968	1.91554	11.3858	5.65599	5.92158	1.26175	1.19336	1.12818	1.45118	1.79185	0	1	0	0	0	0	0	0	1	0	0.016935	0	15.6416
49	2010	13000000	54000000	33.25	-0.46691	1.39872	0.46691	1.39872	4.26929	4.89826	-0.284591	-0.337178	4.15888	1.09861	6.07327	49.76	1.12102	7.6029	15.3999	10.6329	10.6864	7.87605	16.0416	11.4223	4.8771	13.9074	0.127145	2.44961	11.4047	6.03069	5.87774	0.963672	0.954818	0.984896	1.3978	1.5087	0	1	0	0	0	0	0	0	1	0	0.01645	0.018072	15.7832
49	2011	15000000	63000000	38.4	-0.420592	1.34305	0.420592	1.34305	4.2244	4.98764	-0.313181	-0.226721	4.43082	1.79176	6.07235	50.57	0.986536	7.66247	15.7569	10.8379	11.0237	7.76428	16.2313	12.2066	4.87672	14.181	0.134699	3.09419	11.4464	6.05444	6.11589	0.965434	0.932653	0.872704	1.45599	1.29319	0	1	0	0	0	0	0	0	1	0	0.017934	0.032133	15.9351
49	2012	16000000	76000000	39.1	-0.408598	1.49492	0.408598	1.49492	4.24283	4.96941	-0.320423	-0.14312	4.84419	1.38629	6.06843	49.69	1.18274	7.68616	15.8542	10.9375	11.1667	7.79782	16.3372	11.9892	4.85826	14.4153	0.163043	3.01589	11.4751	6.10925	6.17794	1.05666	0.980816	0.808288	1.4715	1.16702	0	1	0	0	0	0	0	0	1	0	0.018375	0.025474	16.0634
49	2013	17000000	88000000	44.3	-0.383458	1.59105	0.383458	1.59105	4.65422	5.11542	-0.321337	-0.04094	4.83628	1.38629	6.06379	48.9	1.35237	7.66435	15.8946	11.0188	11.3083	8.66504	16.419	11.9206	4.85981	14.4847	0.170543	2.57026	11.5243	6.39859	6.26149	1.0505	0.984951	0.80602	1.47349	1.04269	0	1	0	0	0	0	0	0	1	0	0.019282	0.026731	16.2378
49	2014	16000000	100000000	43.2	-0.461091	1.27099	0.461091	1.27099	4.58048	5.43201	-0.321689	-0.111626	4.64439	1.38629	6.06006	46.95	1.72944	7.69029	15.8647	10.925	11.4468	8.49851	16.3835	11.2238	4.86136	14.529	0.193498	2.45408	11.548	6.53088	6.84375	0.977898	0.92641	0.746201	1.47425	1.12565	0	1	0	0	0	0	0	0	1	0	0.024163	0.033497	16.4303
49	2015	16000000	120000000	40.022	-0.476924	1.38186	0.476924	1.38186	4.85457	5.50345	-0.199721	-0.145122	5.02388	2.94444	6.05678	45.42	0.94937	7.73631	15.7577	10.9345	11.5601	9.08093	16.3465	10.0539	4.86399	14.3652	0.223869	2.28036	11.5605	6.93342	6.92067	1.00598	0.948445	0.822368	1.24956	1.16976	0	1	0	0	0	0	0	0	1	0	0.027271	0.080298	16.6478
49	2016	16000000	140000000	39.025	-0.496895	1.25215	0.496895	1.25215	4.19776	5.46189	0.049897	-0.359639	5.39363	3.17805	6.04973	43.02	0.715237	7.83795	15.9402	10.9651	11.6562	7.69133	16.1252	9.82558	4.86754	14.4205	0.269231	1.27992	11.5523	6.93634	7.00397	0.992805	0.937797	0.839271	0.952475	1.56162	0	1	0	0	0	0	0	0	1	0	0.031243	0.099291	16.8641
49	2017	14000000	150000000	37.229	-0.558842	1.09063	0.558842	1.09063	3.86675	4.93822	0.064207	-0.405318	5.37528	3.66356	6.03787	38.775	0.991005	8.04879	15.6676	10.9266	10.9709	8.08415	16.2017	9.8906	4.86754	14.4286	0.276923	1.07178	11.5441	6.69827	6.76619	0.973166	0.905563	0.752966	0.939667	1.68157	0	1	0	0	0	0	0	0	1	0	0.01684	0.061693	16.8991
49	2018	13000000	170000000	34.182	-0.607497	0.953005	0.607497	0.953005	3.36855	3.77277	0.282508	-0.425921	5.43808	4.04305	6.02587	34.53	0.487883	8.0956	15.1471	10.8865	6.81892	6.53658	16.3141	10.1629	4.86754	14.5358	0.315385	0.837646	11.5357	6.72143	6.81235	0.96381	0.914647	0.782406	0.779722	1.74192	0	1	0	0	0	0	0	0	1	0	0.000274	0.001108	16.8599
49	2019	8400000	190000000	35.91	-0.762881	0.139596	0.762881	0.139596	3.71557	4.4133	0.276326	-0.434275	5.3799	4.07754	6.02345	36.01	0.417973	8.21609	15.2303	10.4439	8.19202	6.94121	16.3657	10.6994	4.86754	14.661	0.330769	0.689834	11.5274	6.81564	7.2428	0.922814	0.900956	0.778916	0.771485	1.73559	0	1	0	0	0	0	0	0	1	0	0.001758	0.00717	16.9067
49	2020	8500000	210000000	33.828	-0.762746	0.204622	0.762746	0.204622	4.08713	4.85463			5.68698	5.0814	6.02102	35.17	0.277945	8.22684	15.2681	10.4798	8.60162	7.28827						0.542023	11.5189	7.38647	7.59035	0.95008	0.933173	0.804318			0	1	0	0	0	0	0	0	1	0	0.002995	0.015219	16.9949
50	2007	4100000	4500000	20.15	-0.033437	0.814712	0.033437	0.814712	2.50244	2.93774	0.723953	-0.253425	2.56495	0	5.81294	34.68	0.306478	6.07304	13.4763	9.5657	8.5543	4.16864	17.0088	10.5241	6.89499	14.6587	0.107495	4.23786	9.96421	4.80402	4.62497	1.19384	1.24627	1.31938	0.580062	1.33945	0	1	0	0	0	0	0	0	0	1	0.008302	0	14.856
50	2008	4800000	7000000	19.87	-0.121929	0.947193	0.121929	0.947193	3.03543	3.60391	0.652841	-0.166364	2.70805	0	5.8183	34.79	0.470897	6.46459	13.6921	9.78352	8.60612	5.32068	17.1718	10.9568	6.89756	14.9184	0.087643	4.19695	10.2227	4.70953	4.77912	1.16526	1.17371	0.985681	0.605019	1.19956	0	1	0	0	0	0	0	0	0	1	0.006362	0	14.9503
50	2009	5300000	11000000	20.9	-0.208106	0.913854	0.208106	0.913854	3.51229	3.87726	0.209173	-0.189406	2.70805	1.09861	5.82393	39.63	0.254616	6.49677	13.8459	9.87653	8.68609	6.36619	17.2736	11.0103	6.89932	15.0637	0.09549	4.07138	10.3447	4.80402	4.99043	1.2443	1.21911	0.998709	0.827011	1.23366	0	1	0	0	0	0	0	0	0	1	0.00614	0.006746	15.0933
50	2010	5800000	14000000	21.14	-0.224385	0.927347	0.224385	0.927347	3.18449	3.82318	0.131874	-0.114707	2.3979	1.09861	5.82836	42.75	0.330453	6.52356	13.9788	10.0407	8.80986	5.63568	17.4169	11.1564	6.89974	15.3262	0.122344	4.02301	10.8863	5.20401	4.95583	1.17806	1.20666	1.09579	0.88349	1.12957	0	1	0	0	0	0	0	0	0	1	0.005818	0.006392	15.1091
50	2011	6800000	17000000	20.88	-0.161137	1.26729	0.161137	1.26729	3.23488	4.02252	0.154445	-0.035187	3.2581	0	5.8313	45.15	0.353817	6.54679	14.3611	10.2707	9.74138	5.71725	17.5632	11.2823	6.90103	15.5331	0.556011	3.77457	10.4398	5.01064	4.98361	0.975986	0.941701	0.828576	0.866217	1.03647	0	1	0	0	0	0	0	0	0	1	0.011156	0	15.1429
50	2012	7600000	21000000	20.5	-0.126184	1.59441	0.126184	1.59441	3.27859	3.98074	0.178865	0.408438	3.78419	0	5.82511	45.75	0.320292	6.55536	14.7139	10.4088	8.9933	5.83152	17.6333	12.1548	6.90123	15.6774	0.162053	3.21669	10.4661	4.74493	4.91998	1.1106	1.0191	0.975821	0.848273	0.710006	0	1	0	0	0	0	0	0	0	1	0.004525	0	15.3033
50	2013	8000000	25000000	21.8	-0.124883	1.87299	0.124883	1.87299	3.49961	3.99255	0.048186	0.22258	3.80666	1.94591	5.80634	46.49	0.399042	6.47389	14.7997	10.516	10.1924	6.26611	17.7309	12.3294	6.90294	15.7753	0.156752	3.16889	10.489	5.18739	4.99721	1.08302	1.03571	0.916374	0.954029	0.817942	0	1	0	0	0	0	0	0	0	1	0.013662	0.026585	15.5126
50	2014	7900000	30000000	21.78	-0.173526	1.70344	0.173526	1.70344	3.08876	4.03169	0.151896	0.144337	3.82864	1.79176	5.79393	46.2	0.488993	6.48158	14.8534	10.516	10.3224	5.40288	17.7933	12.514	6.89497	15.8171	0.165097	3.05256	10.5274	5.26786	5.26269	1.26846	1.18407	1.01653	0.868134	0.873868	0	1	0	0	0	0	0	0	0	1	0.015433	0.027652	15.8041
50	2015	8100000	35000000	19.813	-0.198601	1.92437	0.198601	1.92437	3.44861	4.17953	0.142385	0.176878	3.68888	3.29584	5.79088	43.34	0.262272	6.54822	14.8481	10.5378	10.1658	6.15958	17.8675	12.6096	6.86836	15.9255	0.16955	2.36796	10.5546	5.33272	5.41165	1.00867	0.926663	0.795054	0.875362	0.849706	0	1	0	0	0	0	0	0	0	1	0.013131	0.043278	16.0471
50	2016	7700000	41000000	19.244	-0.279495	1.62219	0.279495	1.62219	2.89456	4.21613	0.083003	0.182063	4.12713	2.70805	5.78383	39.24	0.153098	6.59987	14.9467	10.5114	10.2582	4.99408	17.9266	12.6784	6.86901	15.986	0.205821	1.17494	10.572	5.49717	5.78383	1.17857	1.13716	1.0275	0.923359	0.845979	0	1	0	0	0	0	0	0	0	1	0.015866	0.042967	16.2007
50	2017	6600000	46000000	18.302	-0.409415	1.30055	0.409415	1.30055	2.9341	4.20655	0.207009	0.109248	4.04305	3.13549	5.77455	33.565	0.228964	6.42972	14.8092	10.4086	9.16952	5.08859	17.9518	12.749	6.86171	16.0757	0.233508	0.949312	10.5892	5.5835	6.10032	1.01532	0.946368	0.832435	0.828494	0.901511	0	1	0	0	0	0	0	0	0	1	0.006063	0.01901	16.189
50	2018	5700000	52000000	16.339	-0.513487	1.05983	0.513487	1.05983	2.01722	3.7482	0.222726	0.144414	3.89182	3.95124	5.76832	27.89	0.179594	6.52209	14.4558	10.294	7.2563	3.11625	17.9587	12.8085	6.85856	16.0795	0.269958	0.696357	10.606	6.15486	6.2519	0.928293	0.962479	0.950806	0.817845	0.87381	0	1	0	0	0	0	0	0	0	1	0.000993	0.003923	16.066
50	2019	4700000	58000000	17.718	-0.615659	0.530977	0.615659	0.530977	2.01722	3.7482	0.214887	0.140517	4.33073	3.71357	5.76519	20.81	0.107256	6.55108	14.2128	10.1258	7.2563	4.21196	17.7761		6.85751	16.2144	0.25552	0.48818	10.6226	6.23048	6.62141	0.947438	0.93261	0.865616	0.813252	0.872376	0	1	0	0	0	0	0	0	0	1	0.004774	0.01773	16.0733
50	2020	3100000	65000000	14.054	-0.752837	0.240926	0.752837	0.240926	2.21895	4.12302			4.39445	4.14313	5.76205	19.54	0.099613	6.52209	14.0758	10.1099	7.61911	4.42256						0.194201	10.6389	6.78559	6.91175	0.913817	0.949932	0.882079			0	1	0	0	0	0	0	0	0	1	0.004533	0.018779	16.1198
51	2007	1900000	4000000	9.18	-0.424406	0.412355	0.424406	0.412355	2.17383	2.60096	0.04037	0.306035	1.09861	0.693147	4.81786	51.17	0.383193	6.97354	11.8938	9.77252	8.46674	3.45163	16.1848	9.82779	6.52724	13.981	0.057572	5.06597	7.66622	3.93183	3.21888	1.24004	1.20791	1.20575	0.961197	0.765676	0	1	0	0	0	0	0	0	0	1	0.016697	0.011574	14.1741
51	2008	2200000	6500000	9.12	-0.489013	0.501072	0.489013	0.501072	2.62944	3.21899	0.045498	0.359115	1.79176	0	4.81705	53.69	0.614088	6.8977	12.3138	9.9983	9.21533	4.4362	16.3929	10.0245	6.53914	14.3228	0.061503	4.7879	8.71194	3.43399	3.46574	1.41425	1.1584	0.812821	0.956482	0.735773	0	1	0	0	0	0	0	0	0	1	0.025738	0	14.1682
51	2009	2700000	9900000	8.95	-0.488089	0.775645	0.488089	0.775645	3.35172	3.74856	-0.165363	0.461538	1.38629	0.693147	4.81705	56.31	0.560137	6.91274	12.405	10.2095	9.28841	5.97727	16.5399	10.2344	6.54808	14.5263	0.097349	3.25686	8.97132	3.3322	3.7612	1.357	1.31744	0.964503	1.19813	0.684211	0	1	0	0	0	0	0	0	0	1	0.021969	0.015228	14.3262
51	2010	3100000	13000000	8.83	-0.489834	0.889563	0.489834	0.889563	2.96335	3.64292	-0.216554	0.554843	1.79176	0.693147	4.81867	56.18	0.473724	7.05272	12.7673	10.4084	9.90847	5.14178	16.706	10.4592	6.56155	14.7759	0.128387	2.14942	9.10731	4.04305	4.15888	1.08136	1.15409	0.934806	1.27641	0.643152	0	1	0	0	0	0	0	0	0	1	0.033176	0.022996	14.3535
51	2011	3500000	16000000	9.08	-0.447868	1.0628	0.447868	1.0628	3.077	3.86895	-0.271986	0.821332	1.60944	1.09861	4.81381	58.28	0.599775	5.72685	13.0452	10.6175	9.6708	5.38467	16.9117	10.5278	6.56738	14.9218	0.599109	2.56342	8.59637	4.02535	3.61092	1.19016	1.21858	1.24503	1.3736	0.549049	0	1	0	0	0	0	0	0	0	1	0.020452	0.022468	14.4944
51	2012	4100000	19000000	9.1	-0.387204	1.45167	0.387204	1.45167	3.29889	4.02651	-0.346412	1.04072	2.63906	1.09861	4.80648	58.97	0.557266	5.83188	13.6197	10.8093	9.48873	5.85834	17.0357	9.66789	6.57018	15.1413	0.707779	2.62665	8.62461	3.82864	4.07754	1.09706	0.907867	0.46855	1.53002	0.490024	0	1	0	0	0	0	0	0	0	1	0.01378	0.015139	14.6463
51	2013	4600000	22000000	13.7	-0.318387	1.0588	0.318387	1.0588	3.92188	4.39355	-0.164398	1.06601	1.94591	2.56495	4.80402	59.15	0.557884	5.85507	13.7729	10.9578	10.1266	7.16162	17.149	10.9686	6.58534	15.2468	0.215351	3.83658	8.72242	4.30407	4.27667	0.888544	0.861945	0.636913	1.19674	0.484024	0	1	0	0	0	0	0	0	0	1	0.022109	0.056709	14.8341
51	2014	4500000	25000000	13.021	-0.34342	1.00744	0.34342	1.00744	3.70255	4.59586	-0.133147	1.14143	1.94591	2.63906	4.8032	58.45	0.770545	5.9108	13.4902	10.9414	10.1786	6.6934	17.265	10.1341	6.59263	15.354	0.243936	3.98016	8.71375	4.20469	3.78419	1.12888	1.11853	0.999219	1.1536	0.466977	0	1	0	0	0	0	0	0	0	1	0.023434	0.061843	14.9914
51	2015	4800000	29000000	12.753	-0.324678	1.08356	0.324678	1.08356	4.16611	4.82454	-0.234902	1.08397	2.77259	1.60944	4.79827	57.43	0.709664	6.00389	13.3129	10.9997	10.2921	7.67898	17.3448	10.3422	6.60696	15.477	0.262081	3.78171	8.66458	3.98898	4.17439	1.26458	1.07456	0.679061	1.30702	0.479854	0	1	0	0	0	0	0	0	0	1	0.025286	0.040696	15.0789
51	2016	4900000	33000000	12.71	-0.325735	0.980852	0.325735	0.980852	3.70522	4.92987	-0.252821	0.963449	2.63906	2.07944	4.78749	57.19	0.316311	6.05444	13.3838	11.0585	10.3876	6.69327	17.4273	9.67778	6.62274	15.5853	0.267287	1.10681	8.66216	4.46591	4.99043	0.986123	0.899026	0.684972	1.33837	0.509308	0	1	0	0	0	0	0	0	0	1	0.028171	0.058579	15.2145
51	2017	4300000	37000000	13.192	-0.431932	0.611329	0.431932	0.611329	3.80405	5.04052	-0.213907	1.04033	1.79176	2.30259	4.77912	52.935	0.302351	6.06379	13.3959	10.9711	10.5104	6.89749	17.5337	10.0276	6.62936	15.6817	0.310436	1.14222	8.65973	4.82028	4.98361	0.899173	0.846366	0.609169	1.27211	0.490118	0	1	0	0	0	0	0	0	0	1	0.03573	0.082272	15.2857
51	2018	3700000	41000000	8.904	-0.518926	0.936555	0.518926	0.936555	2.66034	3.05464	-0.291294	0.991885	2.63906	2.63906	4.77068	48.68	0.280134	6.10925	13.4444	10.8754	5.33272	5.04648	17.5111	9.55208	6.64769	15.7585	0.345006	0.883658	8.6573	5.03044	4.89035	0.982921	0.948315	0.749213	1.41102	0.502037	0	1	0	0	0	0	0	0	0	1	0.00022	0.000582	15.3048
51	2019	2400000	45000000	8.737	-0.699371	0.244685	0.699371	0.244685	2.97874	3.26817	-0.293217	0.985537	3.17805	3.04452	4.76217	29.41	0.199167	6.04025	13.4231	10.4662	5.7869	5.92665	17.6237	10.3423	6.66186	15.8814	0.382353	0.848833	8.65487	4.83628	5.66988	1.07971	0.922168	0.500144	1.40707	0.501905	0	1	0	0	0	0	0	0	0	1	0.000549	0.00167	15.2928
51	2020	2500000	50000000	7.796	-0.690927	0.420691	0.690927	0.420691	3.27662	3.59499			2.63906	3.7612	4.75359	28.14	0.142706	6.25383	13.563	10.5233	6.07624	6.22299						0.596304	8.65242	5.64191	5.68358	0.949883	0.942469	0.76809			0	1	0	0	0	0	0	0	0	1	0.000714	0.002685	15.3446
52	2007	3000000	5800000	20.39	-0.428932	0.278025	0.428932	0.278025	3.44498	3.81162	0.04739	0.210183	2.89037	0	5.42274	49.69	1.56562	6.4552	12.877	9.65239	8.11313	6.28224	14.281	8.69014	4.42269	12.1592	0.044801	2.62922	9.05392	4.43082	4.27667	1.31453	1.1561	0.938282	0.954755	0.826321	0	1	0	0	0	0	0	0	0	1	0.007178	0	14.6867
52	2008	3600000	9300000	20.02	-0.484575	0.387943	0.484575	0.387943	3.59561	4.13318	0.046473	0.222702	3.3322	0.693147	5.42363	52.5	1.52653	6.48768	12.4632	9.88853	9.06878	6.51898	14.5678	8.53601	4.43982	12.4767	0.05281	2.00533	9.16472	4.52179	4.41884	1.41243	1.27151	1.44381	0.955591	0.817861	0	1	0	0	0	0	0	0	0	1	0.013476	0.009341	14.7112
52	2009	4100000	14000000	19.9	-0.516038	0.514135	0.516038	0.514135	3.93717	4.30475	-0.094682	0.28523	3.29584	1.60944	5.42495	51.82	1.65982	6.62672	13.5188	10.0354	9.54524	7.23728	14.7359	8.28501	4.46499	12.9018	0.127942	2.22303	9.27209	4.30407	4.54329	1.01895	0.941916	0.981519	1.10458	0.778071	0	1	0	0	0	0	0	0	0	1	0.018433	0.029667	14.9397
52	2010	4700000	19000000	19.87	-0.528405	0.579782	0.528405	0.579782	3.80545	4.43449	-0.162154	0.247839	3.61092	1.38629	5.42274	52.12	1.6287	6.67708	14.3956	10.2288	9.79535	6.92903	14.98	8.39548	4.51349	13.1724	0.098973	2.44381	9.28573	4.74493	4.27667	1.28171	1.19338	1.25035	1.19354	0.801385	0	1	0	0	0	0	0	0	0	1	0.019377	0.026863	15.0442
52	2011	5400000	23000000	21	-0.481267	0.710931	0.481267	0.710931	3.64657	4.42134	-0.274988	0.304406	4.21951	0	5.42098	52.31	1.74094	6.64249	14.3861	10.4491	10.1327	6.57665	15.2357	7.11802	4.51524	13.3175	0.118509	3.28409	9.33424	4.5326	4.70953	1.37294	1.19989	1.02966	1.37929	0.766632	0	1	0	0	0	0	0	0	0	1	0.02082	0	15.169
52	2012	6000000	28000000	21.5	-0.465093	0.859244	0.465093	0.859244	3.78895	4.51358	-0.310791	0.321317	3.82864	1.60944	5.41743	53	2.32538	6.71417	14.7349	10.5742	10.2849	6.87243	15.3062	7.5224	4.51743	13.5242	0.131004	2.90806	9.38118	4.63473	4.8752	1.37101	1.2075	1.01332	1.45094	0.756821	0	1	0	0	0	0	0	0	0	1	0.020982	0.033769	15.2404
52	2013	6600000	33000000	29.8	-0.418346	0.668827	0.418346	0.668827	4.14306	4.60999	-0.175711	0.358175	4.47734	2.07944	5.40896	54.19	3.64366	6.7178	14.8688	10.7189	10.4343	7.61964	15.474	7.70526	4.5326	13.6931	0.150538	2.38339	9.3998	5.04986	4.70048	1.21002	1.08974	0.946302	1.21317	0.736282	0	1	0	0	0	0	0	0	0	1	0.020988	0.043644	15.4229
52	2014	6600000	38000000	28.958	-0.439017	0.622672	0.439017	0.622672	3.93967	4.58109	-0.174944	0.460052	4.14313	1.60944	5.40358	52.95	2.33149	6.55251	14.9058	10.7228	9.00122	7.31782	15.5887	7.75405	4.54542	13.8138	0.14862	2.4437	9.4269	4.81218	4.8828	1.04866	0.93874	0.763539	1.21204	0.684907	0	1	0	0	0	0	0	0	0	1	0.004942	0.007953	15.5741
52	2015	6600000	44000000	28.066	-0.463837	0.605192	0.463837	0.605192	4.41046	5.05812	-0.219948	0.517289	4.11087	3.29584	5.40087	51.14	2.04159	6.78446	14.9238	10.7182	10.6709	8.18342	15.6412	7.95858	4.56028	14.091	0.167347	2.57501	9.44129	4.93447	4.82831	1.02521	0.944667	0.92786	1.28197	0.65907	0	1	0	0	0	0	0	0	0	1	0.026803	0.088337	15.7051
52	2016	6100000	51000000	27.461	-0.524681	0.396952	0.524681	0.396952	3.75259	5.01144	-0.237932	0.477056	4.04305	3.63759	5.39816	47.7	2.57742	6.83411	14.9539	10.6685	10.7566	6.78433	15.7266	9.10287	4.57471	14.0592	0.185567	0.991097	9.46172	4.70048	5.0626	1.02064	0.885739	0.777695	1.31222	0.677023	0	1	0	0	0	0	0	0	0	1	0.032903	0.119686	15.7543
52	2017	5500000	57000000	19.144	-0.589585	0.750553	0.589585	0.750553	4.13229	5.31648	-0.226426	0.591915	3.8712	3.66356	5.38907	43.215	2.35037	7.02997	14.7553	10.6125	10.8438	7.57699	15.8192	4.30407	4.58497	14.0017	0.22449	0.816615	9.48174	4.89784	5.16479	1.00511	0.881121	0.771838	1.2927	0.628174	0	1	0	0	0	0	0	0	0	1	0.038922	0.142593	15.8742
52	2018	5000000	64000000	17.102	-0.641021	0.655197	0.641021	0.655197	2.85665	4.65268	-0.252927	0.659579	4.00733	4.12713	5.3799	38.73	1.62524	6.8977	14.5136	10.5531	9.08817	4.92441	15.7569	7.34665	4.59512	14.0572	0.191919	0.629067	9.50137	5.24175	5.3033	0.963068	0.89856	0.862612	1.33856	0.602563	0	1	0	0	0	0	0	0	0	1	0.007062	0.029145	15.9527
52	2019	4300000	71000000	18.563	-0.704351	0.276463	0.704351	0.276463	2.85665	4.65268	-0.253126	0.649798	2.99573	4.11087	5.37064	31.46	1.14794	6.94698	14.4757	10.4253	9.08817	5.37102	15.7628	8.28677	4.60517	14.1487	0.35	0.53414	9.52062	5.12396	5.92959	0.914636	0.874016	0.851644	1.33318	0.593853	0	1	0	0	0	0	0	0	0	1	0.028538	0.117314	16.0017
52	2020	4400000	79000000	18.257	-0.702827	0.300281	0.702827	0.300281	3.14231	5.11795			3.58352	4.97673	5.36129	32.04	0.96356	6.7093	14.3612	10.4663	9.54258	5.63958						0.439213	9.5395	6.14633	6.29895	0.932086	0.928869	0.935422			0	1	0	0	0	0	0	0	0	1	0.017904	0.089105	16.0678
53	2007	2000000	4100000	14.36	-0.366521	-0.054816	0.366521	0.054816	2.69361	3.13365	-0.109199	-0.242532	2.19722	0.693147	4.87137	54.43	0.499099	5.94017	12.214	9.81318	8.89055	4.57751	15.3858	9.33229	6.24758	13.2103	0.02207	1.94555	6.30628	3.17805	3.49651	1.13028	0.88879	0.618428	1.12258	1.32019	0	1	0	0	0	0	0	0	0	1	0.023259	0.016122	14.3514
53	2008	2400000	6500000	14.65	-0.426425	-0.012167	0.426425	0.012167	3.38324	3.94988	-0.19151	-0.238238	2.30259	1.38629	4.8683	56.12	0.520101	6.02102	12.5467	10.0501	9.14697	6.05077	15.5956	9.53828	6.26351	13.2067	0.020681	1.67509	6.52942	3.80666	2.94444	1.2578	1.06722	1.02195	1.23687	1.31275	0	1	0	0	0	0	0	0	0	1	0.021704	0.030088	14.4178
53	2009	2800000	10000000	16.4	-0.446982	-0.018817	0.446982	0.018817	3.88972	4.20164	-0.287645	-0.170394	1.94591	0	4.86522	56.51	0.364578	6.06379	12.5935	10.2218	8.71768	7.25362	15.7219	9.66065	6.27048	13.9089	0.038205	1.74681	8.18144	2.77259	3.4012	0.913437	0.803221	0.883073	1.4038	1.20539	0	1	0	0	0	0	0	0	0	1	0.011703	0	14.5941
53	2010	3200000	12000000	17.2	-0.404429	-0.022133	0.404429	0.022133	3.73961	4.35613	-0.340881	-0.0299	2.07944	0.693147	4.86136	60.09	0.520695	6.23441	12.6652	10.42	9.50874	6.80374	15.8958	9.75783	6.27486	14.105	0.044365	1.37815	8.19451	3.63759	3.73767	1.16906	1.06188	1.25258	1.51718	1.03082	0	1	0	0	0	0	0	0	0	1	0.021062	0.014599	14.7058
53	2011	3700000	15000000	19.19	-0.378867	-0.010795	0.378867	0.010795	3.70578	4.43737	-0.402874	0.057108	2.77259	0	4.85671	59.72	0.384599	6.2672	12.8573	10.6292	9.63939	6.72245	16.0754	9.90569	6.2708	13.9478	0.057629	1.13812	7.3696	3.82864	3.80666	1.34262	1.11198	0.909982	1.67469	0.945977	0	1	0	0	0	0	0	0	0	1	0.018665	0	14.8255
53	2012	4300000	19000000	18.9	-0.319481	0.197252	0.319481	0.197252	3.86084	4.44237	-0.438131	0.143445	3.2581	1.09861	4.85359	60.38	0.496171	6.59715	13.2815	10.8229	9.03277	7.12507	16.2181	10.0763	6.26701	14.5176	0.081609	1.28979	7.09008	3.85015	3.68888	1.12294	0.972785	0.853639	1.77977	0.87455	0	1	0	0	0	0	0	0	0	1	0.00822	0.00903	14.9231
53	2013	4500000	22000000	19	-0.319514	0.362991	0.319514	0.362991	4.16248	4.59832	-0.459579	0.349932	2.77259	0	4.84812	59.45	0.8849	6.61473	13.0769	10.8789	9.94918	7.70125	16.3323	10.426	6.26796	14.6392	0.094805	1.60137	6.83948	3.93183	4.21951	1.10442	0.973701	0.924681	1.85041	0.740778	0	1	0	0	0	0	0	0	0	1	0.019247	0	15.0928
53	2014	4400000	25000000	18.308	-0.342986	0.333085	0.342986	0.333085	3.89931	4.74742	-0.477763	0.397029	2.19722	1.60944	4.84182	59.08	1.05493	6.59715	13.0629	10.8837	10.0846	7.11538	16.4217	10.3437	6.26473	14.7444	0.083698	1.09986	7.04752	4.29046	3.78419	1.05083	0.920167	0.764987	1.91484	0.715805	0	1	0	0	0	0	0	0	0	1	0.021804	0.035093	15.1869
53	2015	4400000	29000000	17.834	-0.371644	0.308433	0.371644	0.308433	4.32536	4.93492	-0.506199	0.443387	3.21888	2.48491	4.83469	56.71	0.508163	6.73934	13.2909	10.8806	10.1976	8.04068	16.4946	10.4487	6.26621	14.8815	0.093071	0.806798	7.32383	4.27667	4.47734	1.03098	0.882438	0.637372	2.02511	0.692815	0	1	0	0	0	0	0	0	0	1	0.025005	0.062135	15.2696
53	2016	4500000	33000000	17.02	-0.378539	0.285286	0.378539	0.285286	3.75848	4.95608	-0.50094	0.400846	3.13549	3.2581	4.81218	54.43	0.641755	6.7901	13.4891	10.9404	10.3043	6.80754	16.5734	10.5259	6.25958	15.0828	0.126195	0.299286	7.446	4.48864	4.61512	0.899624	0.84519	0.792983	2.00377	0.713854	0	1	0	0	0	0	0	0	0	1	0.028471	0.092763	15.2435
53	2017	4200000	37000000	16.666	-0.431893	0.192356	0.431893	0.192356	3.20673	4.30988	-0.510909	0.453424	3.68888	3.29584	4.78749	49.77	0.41645	6.82437	13.4172	10.937	9.6117	6.88496	16.6733	10.3582	6.2519	15.1	0.134875	0.282605	7.55486	4.04305	4.21951	1.04113	0.895048	0.783494	2.04461	0.688031	0	1	0	0	0	0	0	0	0	1	0.01485	0.048944	15.2762
53	2018	4000000	40000000	14.487	-0.470184	0.209366	0.470184	0.209366	1.87386	1.92096	-0.527613	0.506427	3.29584	4.02535	4.77912	45.11	0.268719	6.90776	12.8924	10.9337	2.83321	4.97285	16.7667	10.4625	6.24998	15.1571	0.158301	0.169666	7.65302	4.46591	4.5326	0.998465	0.9054	0.765453	2.11691	0.663822	0	1	0	0	0	0	0	0	0	1	1.7e-05	6.8e-05	15.3942
53	2019	3000000	44000000	13.864	-0.607538	-0.070536	0.607538	0.070536	1.87386	1.92096	-0.528275	0.499422	1.94591	4.30407	4.76217	27.76	0.239399	6.95655	13.3393	10.6861	2.83321	5.82667	16.9514	10.5605	6.24417	15.2236	0.182524	0.156584	7.7424	4.34381	4.90527	0.924823	0.901011	0.910702	2.11201	0.662981	0	1	0	0	0	0	0	0	0	1	0.010135	0.043622	15.4422
53	2020	3000000	47000000	13.631	-0.608212	-0.081966	0.608212	0.081966	2.06124	2.11306			2.77259	4.83628	4.74493	25.74	0.223051	7.00307	13.1781	10.6924	2.97487	6.11801						0.143502	7.82445	5.15329	5.44674	0.925485	0.90689	0.836789			0	1	0	0	0	0	0	0	0	1	0.005079	0.024564	15.5258
54	2007	5200000	8100000	23.64	-0.268823	0.821494	0.268823	0.821494	1.95838	2.37754	-0.272113	-0.042076	1.38629	0.693147	5.64792	57.55	0.260046	5.8944	13.1396	9.98553	8.92292	2.97435	14.7781	8.96329	5.05101	12.558	0.048559	1.57658	7.39634	4.29046	4.26268	1.17782	1.19425	0.837148	1.37384	1.04392	0	1	0	0	0	0	0	0	0	1	0.009392	0.00651	14.5452
54	2008	6400000	12000000	23.5	-0.288301	1.05159	0.288301	1.05159	3.05717	3.64155	-0.287382	0.016157	1.79176	0	5.65319	56.46	0.275474	5.98141	13.767	10.2572	9.11625	5.35243	14.9848	9.07852	5.06405	12.9001	0.048913	1.33409	8.45063	4.29046	3.66356	1.29705	1.25465	1.19128	1.40328	0.9841	0	1	0	0	0	0	0	0	0	1	0.007836	0	14.5423
54	2009	7200000	19000000	24.04	-0.346084	1.09711	0.346084	1.09711	3.62566	4.0084	-0.315103	0.10493	1.79176	0	5.65844	49.77	0.425566	6.17379	13.7203	10.3552	9.28628	6.56951	15.1076	9.21751	5.07655	13.2696	0.069073	1.36302	8.01731	3.93183	4.30407	0.957952	0.819669	0.501935	1.46007	0.905035	0	1	0	0	0	0	0	0	0	1	0.008181	0	14.6928
54	2010	8200000	24000000	21.49	-0.317613	1.47157	0.317613	1.47157	3.37609	4.0304	-0.334505	0.136113	1.09861	1.38629	5.66712	51.51	0.14192	6.2634	13.8368	10.5489	9.44778	6.02388	15.3448	9.40393	5.09473	13.5654	0.068658	0.798767	7.99867	4.49981	4.46591	1.078	0.978618	0.772718	1.50264	0.880194	0	1	0	0	0	0	0	0	0	1	0.007783	0.01079	14.8522
54	2011	9400000	29000000	21.85	-0.274166	1.75963	0.274166	1.75963	3.35674	4.13883	-0.356667	0.10385	2.83321	0	5.67367	49.25	0.149829	6.4151	14.0291	10.7525	9.78723	5.97372	15.5466	8.90354	5.10352	13.8029	0.085784	1.5312	8.14989	4.55388	4.48864	1.06455	0.992494	0.837015	1.55441	0.90592	0	1	0	0	0	0	0	0	0	1	0.00845	0	14.9243
54	2012	11000000	36000000	21.6	-0.22363	2.24414	0.22363	2.24414	3.5871	4.31984	-0.342124	0.157445	2.19722	2.77259	5.67332	48.61	0.19476	6.49072	14.3237	10.9183	10.088	6.45249	15.6533	9.37263	5.1162	14.0037	0.089982	1.50152	8.15565	4.40672	4.66344	1.11945	1.02796	0.713405	1.52004	0.863972	0	1	0	0	0	0	0	0	0	1	0.009457	0.026221	15.1082
54	2013	11000000	42000000	27.4	-0.239803	1.87223	0.239803	1.87223	3.79592	4.27905	-0.357738	0.40948	1.79176	0.693147	5.65739	47.52	0.176631	6.50429	14.5239	10.9737	10.2285	6.88909	15.7329	9.54981	5.11379	14.1186	0.144317	1.47511	8.09895	4.81218	4.33073	0.918932	0.870132	0.794945	1.557	0.709482	0	1	0	0	0	0	0	0	0	1	0.010387	0.007199	15.4218
54	2014	10000000	50000000	26.515	-0.300128	1.69881	0.300128	1.69881	3.62344	4.5382	-0.374383	0.364243	1.94591	1.60944	5.63729	45.96	0.144768	6.5582	14.4798	10.9485	10.3509	6.52258	15.8146	9.64905	5.12277	14.2181	0.143027	1.64138	7.98956	4.52179	4.67283	0.864901	0.794883	0.628217	1.59842	0.733007	0	1	0	0	0	0	0	0	0	1	0.012039	0.019376	15.6085
54	2015	11000000	58000000	26.058	-0.312515	1.72016	0.312515	1.72016	4.13708	4.81681	-0.405504	0.358642	2.70805	1.79176	5.6287	44.07	0.114746	6.65028	14.5982	10.9826	10.4662	7.60491	15.8594	9.77685	5.11638	14.3634	0.143945	1.428	7.96901	4.96284	5.01064	0.719525	0.754747	0.724888	1.6821	0.736029	0	1	0	0	0	0	0	0	0	1	0.013355	0.02393	15.9062
54	2016	11000000	67000000	26.392	-0.352248	1.43758	0.352248	1.43758	3.7071	4.95325	-0.427522	0.432193	2.94444	2.77259	5.62762	41.9	0.192616	6.71296	14.7292	10.9923	10.5599	6.69327	15.9439	9.84012	5.1299	14.3683	0.230769	0.351653	7.92732	5.02388	5.36129	1.08024	1.00585	0.95219	1.74679	0.69823	0	1	0	0	0	0	0	0	0	1	0.015506	0.042991	16.0472
54	2017	9400000	75000000	24.534	-0.454414	1.23755	0.454414	1.23755	3.72747	5.00139	-0.434466	0.389771	2.94444	2.89037	5.62402	35.15	0.095946	6.77992	14.0405	10.9089	10.6383	6.73422	15.9478	9.92637	5.1299	14.4685	0.147929	0.283608	7.88382	5.30827	5.54518	1.10195	1.00511	0.729792	1.76824	0.719543	0	1	0	0	0	0	0	0	0	1	0.018614	0.0538	16.0691
54	2018	8200000	84000000	20.801	-0.535956	1.16864	0.535956	1.16864	2.83593	4.16719	-0.451065	0.388466	2.19722	3.66356	5.61677	28.4	0.073449	6.80239	14.087	10.818	7.76853	4.9211	15.9516	10.0127	5.1358	14.5287	0.147059	0.12727	7.83834	5.40717	5.4848	0.759248	0.736649	0.611413	1.82171	0.720219	0	1	0	0	0	0	0	0	0	1	0.001139	0.004174	15.9949
54	2019	4300000	94000000	18.088	-0.767957	0.267296	0.767957	0.267296	2.83593	4.16719	-0.451759	0.382588	1.79176	3.09104	5.61677	19.58	0.228793	6.72143	14.151	10.1871	7.76853	5.73966	16.0412	10.0722	5.14166	14.675	0.315789	0.173122	7.7907	5.47227	6.02587	0.848576	0.832558	0.720701	1.81391	0.714389	0	1	0	0	0	0	0	0	0	1	0.020821	0.064359	16.018
54	2020	4400000	100000000	19.407	-0.76667	0.183171	0.76667	0.183171	3.11953	4.58391			2.07944	4.00733	5.61677	18.33	0.135239	6.91771	14.5137	10.2215	8.15696	6.02664						0.149126	7.74066	6.25383	6.63595	0.816816	0.871376	0.816289			0	1	0	0	0	0	0	0	0	1	0.011174	0.04478	16.0328
55	2007	2000000	3900000	17.66	-0.387869	-0.198066	0.387869	0.198066	2.03764	2.4544	-0.246412	-0.328343	1.09861	0	5.30926	40.61	0.952987	5.94017	12.5202	9.3307	7.54697	3.15808	15.2508	9.2399	5.699	13.0804	0.025412	0.658147	8.56503	3.52636	3.49651	1.30579	1.2082	1.12882	1.32699	1.48885	0	1	0	0	0	0	0	0	0	1	0.006303	0	14.1802
55	2008	2300000	6000000	17.75	-0.421254	-0.144718	0.421254	0.144718	3.07784	3.59852	-0.299603	-0.284852	0	0	5.31123	39.2	0.633502	5.94017	12.9413	9.5699	7.88269	5.45686	15.4649	9.38505	5.70415	13.1057	0.039455	0.61643	8.61486	3.63759	4.09434	1.46123	1.39789	1.03859	1.42776	1.39831	0	1	0	0	0	0	0	0	0	1	0.006333	0	14.4
55	2009	2800000	8900000	17.99	-0.412259	-0.039504	0.412259	0.039504	3.56245	3.92736	-0.330671	-0.196328	1.09861	0.693147	5.31321	42.06	0.523177	5.85793	15.4096	9.76446	8.77987	6.47028	15.6074	9.53907	5.70728	13.6129	0.051777	0.548961	8.7889	4.14313	3.7612	0.978085	0.836896	0.512484	1.49403	1.24429	0	1	0	0	0	0	0	0	0	1	0.012569	0.008712	14.4816
55	2010	3300000	11000000	18.51	-0.338049	0.012088	0.338049	0.012088	3.22264	3.86567	-0.380734	-0.234284	1.09861	0	5.31271	45.26	0.508305	6.04501	13.4214	9.99757	8.95545	5.71229	15.8035	9.69947	5.70511	13.769	0.065755	0.528569	9.76801	4.06044	4.04305	0.727569	0.780859	0.70745	1.61482	1.30597	0	1	0	0	0	0	0	0	0	1	0.011785	0	14.4709
55	2011	3800000	13000000	19.44	-0.289404	0.104364	0.289404	0.104364	3.36758	4.10541	-0.361193	-0.075539	2.19722	0	5.31123	48.76	0.466585	6.1203	13.2629	10.2173	9.07578	6.0202	16.059	9.83558	5.7101	14.0414	0.078595	0.584424	9.83183	4.21951	4.15888	1.00535	0.837307	0.462774	1.56542	1.08171	0	1	0	0	0	0	0	0	0	1	0.01018	0	14.603
55	2012	4200000	16000000	20.8	-0.284648	0.128557	0.284648	0.128557	3.65525	4.31712	-0.412628	0.04846	2.48491	0.693147	5.3048	47.28	0.42976	6.13988	13.8322	10.328	9.2272	6.63862	16.1999	9.98304	5.71142	14.1676	0.089315	0.762556	9.85487	4.07754	4.34381	1.0157	0.975016	0.926009	1.7025	0.95378	0	1	0	0	0	0	0	0	0	1	0.01043	0.00723	14.8648
55	2013	4600000	20000000	21.6	-0.246748	0.335435	0.246748	0.335435	3.8385	4.28214	-0.448816	0.046281	1.94591	1.79176	5.29632	47.37	0.455467	6.13123	13.8801	10.4571	9.4322	7.02761	16.3026	10.1764	5.70645	14.2779	0.12633	0.726355	9.86334	4.46591	4.39445	1.17143	1.07497	0.790881	1.81428	0.955766	0	1	0	0	0	0	0	0	0	1	0.011167	0.020009	15.1459
55	2014	4500000	24000000	21.592	-0.307714	0.244776	0.307714	0.244776	3.51003	4.38126	-0.47616	-0.276922	2.48491	1.38629	5.29029	46.47	0.462935	6.20456	14.0585	10.4512	9.56163	6.30578	16.3886	10.2941	5.70478	14.3975	0.11655	0.602779	9.88588	4.67283	4.56435	0.94572	0.879213	0.74575	1.90898	1.38298	0	1	0	0	0	0	0	0	0	1	0.01272	0.017634	15.3068
55	2015	4600000	28000000	20.768	-0.33698	0.274404	0.33698	0.274404	3.91591	4.56075	-0.497822	-0.221753	2.70805	3.2581	5.28422	45.53	0.465054	6.25575	14.0458	10.4793	9.67451	7.1783	16.4463	10.4341	5.70075	14.6304	0.133739	0.603828	9.89344	4.55388	4.78749	0.938971	0.87184	0.726678	1.99133	1.28494	0	1	0	0	0	0	0	0	0	1	0.01416	0.046135	15.6172
55	2016	4500000	33000000	20.732	-0.389479	0.149317	0.389479	0.149317	3.40543	4.62387	-0.476084	-0.289854	2.89037	2.94444	5.273	44.6	0.422079	6.28227	14.0744	10.4883	9.77064	6.07701	16.5375	10.5356	5.70378	14.7188	0.16	0.273225	9.90997	4.79579	5.01728	0.925336	0.808007	0.540657	1.9087	1.40816	0	1	0	0	0	0	0	0	0	1	0.016614	0.048918	15.7706
55	2017	4000000	37000000	20.024	-0.481885	0.034603	0.481885	0.034603	3.38249	4.77229	-0.495028	-0.507966	3.17805	3.04452	5.2575	38.77	0.308559	6.30992	13.9248	10.4303	12.1671	6.00731	16.6274	10.6439	5.68358	14.7999	0.170068	0.279747	9.92623	4.93447	5.54518	0.940713	0.845798	0.680038	1.98031	2.03238	0	1	0	0	0	0	0	0	0	1	0.198799	0.605247	15.8992
55	2018	3600000	42000000	18.133	-0.553609	-0.040223	0.553609	0.040223	2.45294	3.74777	-0.505521	-0.468744	2.94444	3.97029	5.24702	32.94	0.470364	6.36303	13.6916	10.3688	6.90775	4.10745	16.7321	10.7378	5.68017	14.8062	0.259386	0.132847	9.94223	5.52146	5.55296	0.938427	0.839412	0.541256	2.02233	1.88233	0	1	0	0	0	0	0	0	0	1	0.001091	0.004332	15.8271
55	2019	2900000	47000000	15.49	-0.661904	-0.128528	0.661904	0.128528	2.55378	2.80948	-0.506225	-0.477494	2.48491	3.80666	5.24175	16.34	0.3913	6.41346	13.5753	10.1651	4.82028	5.09507	16.8281	10.8064	5.67332	14.8928	0.285223	0.123219	9.95798	5.60212	5.99645	1.063	1.05231	0.920217	2.01563	1.87752	0	1	0	0	0	0	0	0	0	1	0.000174	0.000662	15.8129
55	2020	3000000	52000000	12.353	-0.660572	0.100024	0.660572	0.100024	2.80916	3.09042			2.77259	3.98898	5.23644	16.27	0.287698	6.44572	13.74	10.2121	5.0613	5.34982						0.113591	9.97348	6.16542	6.14847	0.82245	0.855883	0.767535			0	1	0	0	0	0	0	0	0	1	0.00076	0.003032	15.7726
56	2007	21000000	26000000	148.34	-0.015411	0.030907	0.015411	0.030907	4.20103	4.80548	-0.481249	-0.067771	6.20658	0.693147	6.885	37.04	2.65488	8.71899	15.7018	10.1173	10.5241	7.73903	14.5879	8.46674	4.81543	12.6292	0.029984	1.09731	12.8607	7.18235	7.14045	1.2154	1.17812	1.12023	1.92771	1.0727	0	1	0	0	0	0	1	0	0	0	0.011608	0.008046	16.9871
56	2008	23000000	36000000	145.46	-0.047569	0.04309	0.047569	0.04309	4.22685	4.89307	-0.524509	0.021634	6.34564	1.38629	6.89173	37.57	2.40614	8.757	16.1705	10.2755	10.9568	7.7721	14.8131	9.21533	4.81486	12.9232	0.040717	1.01798	13.0169	7.34923	7.28961	1.25744	1.24256	1.2506	2.10309	0.978824	0	1	0	0	0	0	1	0	0	0	0.013885	0.019248	17.0876
56	2009	25000000	52000000	144.04	-0.093661	0.092113	0.093661	0.092113	4.08938	5.06396	-0.522805	0.110391	6.78897	1.60944	6.89841	36.16	1.81265	8.81403	16.3406	10.3751	11.0103	7.4813	15.028	9.28841	4.81851	13.1804	0.05124	0.977595	13.0582	7.27794	7.45588	0.983144	0.960211	0.917441	2.09558	0.900584	0	1	0	0	0	0	1	0	0	0	0.013013	0.020943	17.3516
56	2010	27000000	72000000	135.17	-0.172052	0.155825	0.172052	0.155825	4.32619	5.08045	-0.483632	0.163377	7.09423	1.94591	6.89952	37.78	1.97275	8.86248	16.4505	10.5173	11.1564	7.97359	15.2268	9.90847	4.81826	13.3696	0.073627	1.01756	13.0848	7.60688	7.58325	0.970523	0.963404	0.92881	1.9366	0.859566	0	1	0	0	0	0	1	0	0	0	0.012932	0.025164	17.5356
56	2011	29000000	93000000	131.34	-0.233624	0.266683	0.233624	0.266683	4.35244	5.23128	-0.275955	0.268896	7.37023	2.63906	6.90033	38.83	2.06506	8.9872	16.6199	10.6628	11.2823	8.02385	15.4259	9.6708	4.80811	13.4419	0.12372	1.69986	13.0847	7.82644	7.9882	0.987428	0.976731	0.94464	1.38113	0.788087	0	1	0	0	0	0	1	0	0	0	0.012089	0.031905	17.7019
56	2012	31000000	120000000	138.3	-0.306167	0.271145	0.306167	0.271145	4.90055	5.46764	-0.339316	0.380479	7.61382	2.99573	6.90113	36.02	1.98743	9.02172	16.8063	10.7323	12.1548	9.14105	15.6158	9.48873	4.80402	13.625	0.114754	1.52144	13.0861	8.08055	8.51879	0.999567	0.997402	1.01342	1.51358	0.724386	0	1	0	0	0	0	1	0	0	0	0.026359	0.078964	17.8333
56	2013	33000000	160000000	137.4	-0.341832	0.541134	0.341832	0.541134	5.08995	5.73229	-0.210355	0.242151	7.57456	2.89037	6.90214	34.76	1.6788	8.94949	16.9288	10.8282	12.3294	9.53376	15.7619	10.1266	4.8032	13.7515	0.123052	1.24331	13.107	8.7628	8.5696	0.999253	0.992742	0.975451	1.26639	0.805055	0	1	0	0	0	0	1	0	0	0	0.027928	0.080722	17.9548
56	2014	35000000	190000000	136.303	-0.327844	0.554583	0.327844	0.554583	5.06662	5.86495	-0.257953	0.196281	7.62217	3.4012	6.89902	33.41	1.35494	8.96342	16.901	10.8944	12.514	9.47425	15.7475	10.1786	4.80238	13.8089	0.139573	1.13115	13.1351	8.68778	8.7483	0.988047	0.974931	0.924794	1.34762	0.835924	0	1	0	0	0	0	1	0	0	0	0.031303	0.106468	18.1001
56	2015	38000000	220000000	133.307	-0.296773	0.653235	0.296773	0.653235	5.04676	6.0386	-0.321459	0.175972	8.10228	3.52636	6.88172	32.39	1.10148	9.01845	16.8714	10.9858	12.6096	9.42823	15.7988	10.2921	4.79414	13.9172	0.149007	0.929303	13.4057	8.89	8.97069	0.992083	0.979477	0.944786	1.47375	0.85036	0	1	0	0	0	0	1	0	0	0	0.032427	0.114349	18.2573
56	2016	39000000	250000000	130.397	-0.29632	0.613246	0.29632	0.613246	5.58458	6.19645	-0.418294	0.012191	8.21852	4.00733	6.86901	31.08	0.871317	9.0705	16.9853	11.0579	12.6784	10.5847	15.8505	10.3876	4.78749	13.9159	0.141667	0.493729	13.3633	8.95261	9.02606	0.997003	0.981499	0.943152	1.71908	0.987956	0	1	0	0	0	0	1	0	0	0	0.034915	0.139917	18.3207
56	2017	39000000	280000000	128.02	-0.33373	0.570091	0.33373	0.570091	5.11533	6.02489	-0.445618	-0.02269	8.35867	4.69135	6.86589	28.945	0.912133	9.17575	17.0981	10.9542	12.749	9.56617	15.752	10.5104	4.77069	14.0198	0.161017	0.361143	13.3191	8.82879	8.98017	0.997932	0.975698	0.931541	1.80381	1.02322	0	1	0	0	0	0	1	0	0	0	0.037143	0.17425	18.4175
56	2018	38000000	310000000	120.988	-0.369414	0.513781	0.369414	0.513781	5.19419	6.16215	-0.482185	-0.03623	8.19836	5.34233	6.85961	26.81	1.24487	9.21831	16.8118	11.0988	12.8085	9.72912	15.6426	5.33272	4.76217	14.008	0.196581	0.300418	13.2729	8.903	8.90666	0.990934	0.974348	0.939322	1.93119	1.03759	0	1	0	0	0	0	1	0	0	0	0.038368	0.204977	18.5088
56	2019	31000000	340000000	104.665	-0.504584	0.393932	0.504584	0.393932	5.19419	6.16215	-0.488148	-0.040954	8.1409	5.97126	6.85751	21.48	1.41949	9.19827	16.7584	10.9183	12.8085	9.89965	15.2265	5.7869	4.76217	14.1015	0	0.239713	13.2244	8.88627	9.14195	0.984927	0.970886	0.936093	1.9239	1.03619	0	1	0	0	0	0	1	0	0	0	0.050783	0.303236	18.6074
56	2020	30000000	380000000	107.052	-0.522491	0.307079	0.522491	0.307079	5.71361	6.77836			8.22871	6.29342	6.85541	22.07	1.09211	8.72907	17.0449	10.9072	13.4489	10.3946						0.178989	13.1734	9.22434	9.45517	0.986873	0.982429	0.958656			0	1	0	0	0	0	1	0	0	0	0.054219	0.341223	18.6481
57	2007	4800000	3900000	45.83	0.365014	-0.135601	0.365014	0.135601	3.24152	3.83478	-0.200985	-0.005347	2.94444	1.38629	6.34177	33.45	0.592037	7.46107	13.2346	9.24009	8.55526	5.7731	14.3003	6.47235	5.50704	12.8052	0.017118	1.24639	10.4973	5.38907	5.59471	1.1299	1.12803	0.809919	1.25154	1.00538	0	1	0	0	0	0	0	0	1	0	0.007103	0.009847	15.0231
57	2008	5300000	5500000	41.81	0.328836	-0.04352	0.328836	0.04352	3.59382	4.17891	-0.277031	0.076522	3.46574	1.38629	6.34406	34.77	0.738989	7.46164	13.3543	9.41508	8.79225	6.54005	14.4784	6.84055	5.51432	13.059	0.017744	1.36784	10.6924	5.75257	5.73979	1.18189	1.23313	1.26985	1.38319	0.928917	0	1	0	0	0	0	0	0	1	0	0.006866	0.009518	15.0398
57	2009	5500000	8600000	41.6	0.100539	-0.066497	0.100539	0.066497	3.53869	4.39627	-0.324018	0.112086	3.55535	0.693147	6.34634	36.01	0.869353	7.48661	15.8598	9.45046	9.02244	6.39671	14.6115	7.52348	5.52238	13.3341	0.022511	1.14801	10.8258	5.78074	5.63835	1.06662	0.978756	0.592261	1.47933	0.899211	0	1	0	0	0	0	0	0	1	0	0.008198	0.005682	15.3746
57	2010	6600000	12000000	41.97	0.061486	0.015282	0.061486	0.015282	3.80312	4.42879	-0.347539	0.137291	3.58352	1.09861	6.34529	40.63	1.29398	7.49832	15.8598	9.69947	9.02244	6.99216	14.7745	8.12118	5.5322	13.3378	0.024022	1.29365	10.8171	5.67332	5.65948	1.25151	1.25788	1.29251	1.53266	0.879282	0	1	0	0	0	0	0	0	1	0	0.006372	0.007	15.5027
57	2011	7400000	16000000	43.19	0.018302	0.098681	0.018302	0.098681	3.65318	4.41595	-0.348683	0.275231	4.00733	2.3979	6.34159	41.79	1.56708	7.42178	14.5362	9.89419	9.02244	6.65115	14.9775	8.56255	5.53812	13.8778	0.045168	0.11479	10.8205	5.94542	6.31173	1.07913	0.973624	0.556459	1.53535	0.784172	0	1	0	0	0	0	0	0	1	0	0.005022	0.012042	15.6675
57	2012	7900000	21000000	32.2	-0.024299	0.602015	0.024299	0.602015	4.34927	4.87455	-0.374735	0.456325	4.56435	2.63906	6.33363	37.35	0.394083	7.37588	15.7098	10.0051	10.4583	8.06727	15.1764	8.89563	5.54361	14.1631	0.050861	0.11479	10.8272	6.45205	6.84268	1.39537	1.28053	1.00355	1.59932	0.68666	0	1	0	0	0	0	0	0	1	0	0.018696	0.049339	15.8445
57	2013	8100000	27000000	42.5	-0.109507	0.387193	0.109507	0.387193	4.35506	4.97574	-0.416835	0.459033	4.38203	1.60944	6.32436	36.68	0.897103	7.4061	14.5253	10.0029	10.6347	8.06521	15.319	9.26861	5.54869	14.2251	0.058388	0.114672	10.8446	7.02376	6.84907	1.06867	1.00248	0.688179	1.71478	0.685386	0	1	0	0	0	0	0	0	1	0	0.020914	0.03366	16.0218
57	2014	7900000	32000000	41.555	-0.174844	0.310984	0.174844	0.310984	4.30335	5.07738	-0.478281	0.403395	4.31749	2.07944	6.31915	32.78	0.411659	7.44249	14.9093	10.0475	10.7744	7.94396	15.4269	9.37585	5.55606	14.3117	0.065688	0.102592	10.9117	6.92264	6.77537	1.03273	0.977884	0.790471	1.91674	0.712558	0	1	0	0	0	0	0	0	1	0	0.024271	0.050471	16.2702
57	2015	8300000	37000000	40.744	-0.168999	0.356378	0.168999	0.356378	4.21106	5.17578	-0.548872	0.438039	4.86753	2.94444	6.31228	31.04	0.565155	7.48885	14.9093	10.1036	10.7639	7.7473	15.5238	9.35088	5.55721	14.4685	0.084909	0.773764	11.0626	6.90073	6.94794	1.05253	0.970965	0.721826	2.21666	0.695391	0	1	0	0	0	0	0	0	1	0	0.023182	0.068259	16.46
57	2016	8600000	43000000	37.649	-0.191091	0.377811	0.191091	0.377811	4.45842	5.12067	-0.594204	0.378433	5.01064	3.46574	6.30445	30.85	0.067719	7.70436	14.0487	10.1539	10.8354	8.27507	15.6293	7.09672	5.56452	14.57	0.10728	0.629659	10.9159	6.94986	7.1507	1.08291	0.998508	0.794655	2.46429	0.725461	0	1	0	0	0	0	0	0	1	0	0.025454	0.088218	16.5633
57	2017	8300000	48000000	36.51	-0.254884	0.332337	0.254884	0.332337	3.74821	4.71299	-0.631823	0.329261	5.04343	3.09104	6.28972	28.45	0.2024	7.77065	16.3486	10.1744	10.8368	6.77377	15.7309	6.93925	5.57215	14.6827	0.140684	0.486378	10.7437	7.03174	7.28139	1.08527	0.977869	0.722931	2.71609	0.752298	0	1	0	0	0	0	0	0	1	0	0.025745	0.079578	14.2689
57	2018	8000000	54000000	34.929	-0.301554	0.266202	0.301554	0.266202	4.27488	4.83202	-0.674806	0.366404	4.93447	3.61092	6.27664	26.05	0.236677	7.79975	14.7061	10.1762	9.23151	8.11109	15.8145	7.76938	5.57595	14.776	0.185606	0.342697	10.5357	7.16395	7.01031	0.982632	0.947306	0.88138	3.07509	0.731848	0	1	0	0	0	0	0	0	1	0	0.005043	0.018211	16.4812
57	2019	6700000	61000000	27.88	-0.448744	0.277819	0.448744	0.277819	4.43	4.88232	-0.679138	0.359721	5.01728	4.36945	6.2691	21.69	0.272327	7.66388	15.0137	10.0287	9.31821	8.51229	16.0783	5.98896	5.57595	14.8122	0.223485	0.198992	10.2727	7.03703	7.37963	1.02215	0.958594	0.827516	3.0657	0.728885	0	1	0	0	0	0	0	0	1	0	0.006806	0.029739	16.489
57	2020	7100000	68000000	25.892	-0.431433	0.420198	0.431433	0.420198	4.873	5.37055			4.89784	4.7185	6.26149	22.42	0.323146	7.86327	15.5127	10.0971	9.78412	8.93791						0.471497	9.91492	7.53796	7.77779	0.990854	0.974203	0.895052			0	1	0	0	0	0	0	0	1	0	0.006934	0.03272	16.5371
58	2007	2300000	1600000	29.79	0.699361	-0.435954	0.699361	0.435954					1.38629	0	5.25802	31.46	0.640137	5.743	12.8787	9.53662								0.973459	9.24754	4.17439	4.12713	1.64038	1.32407	1.16592			0	1	0	0	0	0	0	0	0	1	0.005218	0	14.0901
58	2008	2500000	2200000	28.07	0.694528	-0.397716	0.694528	0.397716					2.19722	1.79176	5.25437	32.44	0.65184	5.76832	12.8255	9.7136								0.971994	9.15999	4.31749	4.29046	1.40983	1.17495	1.10849			0	1	0	0	0	0	0	0	0	1	0.005002	0.008962	14.2389
58	2009	2800000	3400000	27.82	0.521114	-0.362591	0.521114	0.362591					2.56495	1.38629	5.2507	39.12	0.666653	5.76832	12.4493	9.82806								0.890329	9.24329	4.31749	4.26268	0.85927	0.748658	0.838324			0	1	0	0	0	0	0	0	0	1	0.004682	0.00649	14.569
58	2010	3100000	4600000	27.66	0.466215	-0.345891	0.466215	0.345891					1.79176	2.07944	5.2428	42.31	0.699024	5.82895	13.374	10.0026								0.877103	9.26653	4.40672	4.26268	1.0332	1.04427	1.19434			0	1	0	0	0	0	0	0	0	1	0.010749	0.022352	14.6263
58	2011	3500000	6000000	27.48	0.404724	-0.26677	0.404724	0.26677					2.48491	1.94591	5.24122	41.95	0.762045	5.81711	13.7288	10.1985								1.03515	9.27697	4.43082	4.7362	1.32198	1.1651	0.652413			0	1	0	0	0	0	0	0	0	1	0.010683	0.020789	14.8028
58	2012	3900000	8200000	27.4	0.324685	-0.169248	0.324685	0.169248					2.99573	1.09861	5.22521	40.91	1.30784	5.83188	13.9617	10.3442								1.06822	9.19431	4.77068	5.14749	1.36916	1.28819	1.20659			0	1	0	0	0	0	0	0	0	1	0.010948	0.012028	14.941
58	2013	3800000	10000000	19	0.151106	0.283086	0.151106	0.283086					2.19722	1.94591	5.22897	38.53	0.494299	5.88332	14.2725	10.3265								0.948915	9.12053	5.44242	5.36598	0.990285	0.995225	0.888358			0	1	0	0	0	0	0	0	0	1	0.010956	0.02132	15.1224
58	2014	3400000	11000000	24.536	0.052288	-0.155718	0.052288	0.155718					2.77259	0	5.21276	29.75	0.614209	5.88332	14.53	10.2357								0.971062	9.08387	5.62762	5.38907	1.06033	1.01144	0.876528			0	1	0	0	0	0	0	0	0	1	0.012023	0	15.3272
58	2015	3400000	13000000	28.275	0.053024	-0.294284	0.053024	0.294284					2.70805	1.79176	5.20236	25.96	0.688928	5.96101	14.2379	10.2479								0.784031	9.01918	4.99043	5.0814	0.981343	0.892611	0.734685			0	1	0	0	0	0	0	0	0	1	0.01699	0.030442	15.5788
58	2016	3300000	14000000	25.773	0.044247	-0.298435	0.044247	0.298435					3.43399	2.07944	5.1985	24.27	0.29909	5.96871	14.1024	10.2628								0.413963	9.07395	5.273	5.31812	1.02181	0.948103	0.8132			0	1	0	0	0	0	0	0	0	1	0.019018	0.039547	15.753
58	2017	3200000	15000000	21.531	0.019422	-0.211368	0.019422	0.211368					2.56495	2.19722	5.1801	24.18	0.362182	5.85793	13.9554	10.2877								0.298478	9.12587	5.1299	5.47646	1.14044	1.09369	1.00593			0	1	0	0	0	0	0	0	0	1	0.020332	0.044674	15.8641
58	2018	3200000	16000000	19.241	0.034109	-0.181979	0.034109	0.181979					2.94444	3.89182	5.16078	24.09	0.293574	6.01616	13.7592	10.3348								0.42031	9.17523	5.45104	5.56834	1.13473	1.08025	0.948807			0	1	0	0	0	0	0	0	0	1	0.020427	0.079497	15.8897
58	2019	3300000	17000000	15.076	0.063568	0.02963	0.063568	0.02963					3.04452	3.3673	5.14166	22.15	0.313008	6.30992	14.0651	10.3821								0.540535	9.22227	5.37064	5.59471	0.98846	0.907391	0.70742			0	1	0	0	0	0	0	0	0	1	6.2e-05	0.00021	15.9396
58	2020	3400000	17000000	13.588	0.139814	0.149566	0.139814	0.149566					3.97029	4.17439	5.12218	23.25	0.721211	6.39693	14.042	10.435								0.662005	9.26719	5.7589	6.24804	1.15242	1.1158	0.952657			0	1	0	0	0	0	0	0	0	1	0.009991	0.041705	16.0125
59	2007	1300000	1500000	28.94	0.273995	-0.770879	0.273995	0.770879	2.34572	2.89531	-0.68773	-0.53432	1.09861	0.693147	4.69957	42.5	0.596508	5.48064	12.3225	9.55024	6.42162	3.89276	15.4915		6.48381	14.47	0	2.34373	8.00603	3.85015	4.00733	1.56376	1.29696	1.12091	3.20235	2.1474	0	1	0	0	0	0	0	0	0	1	0.003045	0.002111	14.0798
59	2008	1500000	2000000	26.81	0.284763	-0.749271	0.284763	0.749271	2.30261	2.92553	-0.699207	-0.537656	1.09861	1.38629	4.69684	43.57	0.531289	5.52146	12.2756	9.7343	6.92264	3.76551	15.5824		6.55645	14.5379	0	2.50997	7.84659	4.17439	3.80666	1.55611	1.37053	0.894357	3.32455	2.16289	0	1	0	0	0	0	0	0	0	1	0.003817	0.005291	14.1679
59	2009	1600000	2900000	26.5	0.196725	-0.739772	0.196725	0.739772	2.48927	3.49485	-0.676647	-0.533183	1.38629	1.60944	4.69501	46.39	0.478527	5.46383	12.5124	9.82601	9.19197	4.13453	15.6658		6.62417	14.6014	0	2.47658	7.99867	3.7612	3.85015	1.26865	1.23578	1.23357	3.0926	2.14217	0	1	0	0	0	0	0	0	0	1	0.033146	0.053347	14.5468
59	2010	1900000	4100000	25.89	0.165512	-0.715665	0.165512	0.715665	2.70616	3.63029	-0.701855	-0.543665	1.09861	1.09861	4.6941	46.6	0.89906	5.82895	12.7724	10.0452	8.87179	4.60415	15.7427		6.68759	14.6612	0	2.23092	7.87284	4.11087	3.97029	1.13969	1.20045	1.10818	3.35408	2.19137	0	1	0	0	0	0	0	0	0	1	0.019225	0.021121	14.6339
59	2011	2200000	5000000	26.18	0.230368	-0.677354	0.230368	0.677354	2.88429	3.74954	-0.695352	-0.516562	0.693147	1.38629	4.69135	47.73	0.776778	5.87493	13.0874	10.2672	8.39796	4.99984	15.8141	8.93945	6.74723	14.7175	0.021491	1.06999	8.63124	4.43082	4.52179	1.17885	1.28135	1.01909	3.28248	2.06852	0	1	0	0	0	0	0	0	0	1	0.009156	0.012693	14.7279
59	2012	2400000	6500000	25.9	0.221257	-0.632334	0.221257	0.632334	3.55317	4.04548	-0.619924	-0.478197	1.09861	2.63906	4.68859	46.85	0.530043	5.8861	13.1664	10.4033	8.55661	6.47389	15.988	9.04947	6.7546	14.9648	0.026807	1.13072	8.80072	4.23411	4.57471	1.43842	1.38766	1.30978	2.63105	1.91643	0	1	0	0	0	0	0	0	0	1	0.009165	0.024186	14.8354
59	2013	2100000	7600000	22.5	0.049668	-0.58699	0.049668	0.58699	3.33182	3.95566	-0.619039	-0.36697	2.07944	1.60944	4.68028	44.83	1.21024	6.01616	13.1694	10.2966	8.69951	5.96292	16.1592	9.27068	6.76918	15.0789	0.275672	0.989288	8.66233	4.79579	4.64439	1.38565	1.32216	1.14397	2.62494	1.5797	0	1	0	0	0	0	0	0	0	1	0.011612	0.018688	14.9426
59	2014	1700000	7700000	19.959	-0.066397	-0.645104	0.066397	0.645104	3.46376	4.20368	-0.563222	-0.372725	0.693147	0	4.67656	31.38	0.677908	6.05209	12.9607	10.0922	8.85367	6.2435	16.3545	9.55789	6.78083	15.0986	0.301998	0.93805	7.5251	4.77068	4.59512	0.830239	0.819033	0.652785	2.28949	1.5942	0	1	0	0	0	0	0	0	0	1	0.016573	0	15.0784
59	2015	1700000	7900000	19.877	0.046161	-0.647745	0.046161	0.647745	3.80886	4.56738	-0.478753	-0.33719	2.19722	2.70805	4.66627	29.88	0.421547	6.08677	12.8099	10.1259	8.94898	7.01562	16.4975	9.79607	6.80705	15.2172	0.322937	0.936031	7.70436	4.72739	4.56435	0.961778	0.95762	0.969934	1.91848	1.50873	0	1	0	0	0	0	0	0	0	1	0.018059	0.048903	15.3275
59	2016	1700000	8100000	18.844	0.088531	-0.667556	0.088531	0.667556	3.83576	4.4038	-0.559881	-0.337596	1.60944	2.19722	4.65396	29.91	0.325217	6.22654	12.9774	10.1363	8.92026	7.08327	16.6041	9.99534	6.82111	15.322	0.36205	0.366646	7.71155	4.46591	4.70953	0.815508	0.821423	0.689831	2.27211	1.50965	0	1	0	0	0	0	0	0	0	1	0.018818	0.041346	15.3977
59	2017	1800000	8300000	18.53	0.174896	-0.662564	0.174896	0.662564	2.96461	3.83199	-0.488253	-0.341935	2.30259	2.30259	4.62497	31.22	0.218258	6.27288	12.8744	10.2277	8.22416	5.18216	16.7287	10.1731	6.82763	15.4789	0.411701	0.359905	7.71869	4.52179	4.98361	0.986001	0.882596	0.738148	1.95409	1.51961	0	1	0	0	0	0	0	0	0	1	0.008902	0.020497	15.4687
59	2018	1700000	8500000	16.391	0.220733	-0.646666	0.220733	0.646666	2.38015	2.67164	-0.37618	-0.302451	2.3979	2.99573	4.60517	32.53	0.309192	6.29157	13.0368	10.2713	4.61512	4.53018	16.7712	8.10561	6.83519	15.5705	0.074194	0.344698	7.72577	4.99721	5.09987	1.04571	1.00615	0.666411	1.60303	1.43359	0	1	0	0	0	0	0	0	0	1	0.000231	0.000691	15.4194
59	2019	2000000	8800000	16.908	0.431072	-0.619978	0.431072	0.619978	2.4972	2.8147	-0.386084	-0.302685	1.60944	3.73767	4.59512	29.33	0.344656	6.32794	13.0873	10.4336	4.97673	4.69823	16.7605	8.42156	6.84375	15.7329	0.08209	0.329492	7.73281	5.04343	5.39816	0.918448	0.852474	0.708613	1.59309	1.42412	0	1	0	0	0	0	0	0	0	1	0.000298	0.001113	15.3546
59	2020	2000000	9200000	14.032	0.502736	-0.550027	0.502736	0.550027	2.74692	3.09617			1.94591	4.63473	4.58497	29.12	0.200617	6.30992	13.1034	10.4576	5.22557	4.93314						0.200273	7.73979	5.65948	6.24611	1.13288	1.12374	0.962164			0	1	0	0	0	0	0	0	0	1	0.000383	0.001777	15.4874
60	2007	1800000	2400000	33.77	0.044609	-0.737181	0.044609	0.737181					1.94591	3.3322	5.01396	42.79	0.296634	5.66296	12.2724	9.52836								1.82157	7.48549	4.02535	4.04305	1.65458	1.65622	1.17601			0	1	0	0	0	0	0	0	0	1	0.005824	0.019406	14.2484
60	2008	2100000	3300000	33.07	0.098195	-0.715002	0.098195	0.715002					1.94591	3.46574	5.01463	42.95	0.521802	5.65948	12.3485	9.75759								2.08525	7.51425	4.26268	4.04305	1.45382	1.36871	1.03332			0	1	0	0	0	0	0	0	0	1	0.003418	0.011847	14.1671
60	2009	2400000	5000000	32.73	0.03859	-0.690471	0.03859	0.690471					1.60944	3.09104	5.01463	43.48	0.196207	5.67332	12.5386	9.8943								2.04154	7.67971	4.07754	4.14313	1.28634	1.16429	0.739311			0	1	0	0	0	0	0	0	0	1	0.002243	0.006932	14.5544
60	2010	3000000	7200000	32.81	0.057288	-0.647185	0.057288	0.647185					1.09861	1.94591	5.0186	44.78	0.459998	5.74939	12.6496	10.1741								2.34775	7.72223	4.26268	4.59512	1.22341	1.17037	0.869552			0	1	0	0	0	0	0	0	0	1	0.001523	0.002965	14.7199
60	2011	3500000	9500000	14.95	0.048815	-0.096168	0.048815	0.096168					1.94591	1.38629	5.01993	46.34	0.660363	5.81114	12.9098	10.4108								1.40639	8.26822	4.82028	5.30827	1.16553	1.16436	0.669876			0	1	0	0	0	0	0	0	0	1	0.004288	0.005945	15.0578
60	2012	3800000	13000000	14.4	-0.032395	0.039347	0.032395	0.039347					2.30259	1.38629	5.01595	45.62	0.543726	5.81114	13.1153	10.5318								1.27804	8.31703	5.40717	5.69373	1.03209	0.979406	0.489617			0	1	0	0	0	0	0	0	0	1	0.004398	0.006096	15.1663
60	2013	3700000	17000000	16.2	-0.171557	-0.009172	0.171557	0.009172					2.56495	0.693147	5.0113	43.06	0.582847	5.33272	13.3035	10.5189								0.756172	7.63723	5.75257	5.32788	1.508	1.3463	0.616732			0	1	0	0	0	0	0	0	0	1	0.005096	0.003533	15.2805
60	2014	2800000	17000000	20.934	-0.274804	-0.438114	0.274804	0.438114					2.77259	1.60944	4.88583	26.16	0.581237	6.76964	13.2887	10.2738								0.938636	8.15766	5.45959	5.62402	1.2551	1.21908	0.875519			0	1	0	0	0	0	0	0	0	1	0.003789	0.006098	15.4783
60	2015	2800000	16000000	13.724	-0.169246	-0.171049	0.169246	0.171049					2.63906	4.5326	5.21602	22.77	0.318313	6.79906	13.3343	10.2832								0.799593	9.97971	5.51745	4.94876	1.23475	1.20776	0.945841			0	1	0	0	0	0	0	0	0	1	0.000287	0.001303	15.8301
60	2016	2800000	16000000	14.964	-0.085059	-0.309585	0.085059	0.309585					3.04452	4.46591	4.98361	22.09	0.095894	6.82763	13.3699	10.3076								0.59508	10.0092	4.79579	4.82831	1.00629	0.910429	0.532209			0	1	0	0	0	0	0	0	0	1	0.002568	0.011468	15.9405
60	2017	2900000	16000000	13.721	0.013766	-0.257506	0.013766	0.257506					2.94444	4.12713	4.96284	21.31	0.066581	6.21461	13.2789	10.3821								0.470791	10.0379	4.98361	5.2832	1.22143	1.04425	0.634485			0	1	0	0	0	0	0	0	0	1	0.004641	0.019155	15.9772
60	2018	3000000	16000000	22.535	0.168526	-0.551929	0.168526	0.551929					2.19722	3.55535	4.95583	20.53	0.168724	6.27288	13.2284	10.478								0.380698	10.0658	5.29832	5.62762	1.10181	0.978631	0.602849			0	1	0	0	0	0	0	0	0	1	0.001693	0.006019	16.0279
60	2019	2800000	16000000	15.136	0.147077	-0.401146	0.147077	0.401146					1.94591	4.04305	4.94876	21.36	0.156937	8.73553	13.1753	10.4299								0.435588	10.093	5.64545	5.96615	1.06442	0.995398	0.690796			0	1	0	0	0	0	0	0	0	1	0.003246	0.013125	16.0342
60	2020	2900000	16000000	12.022	0.275645	-0.240129	0.275645	0.240129					1.79176	4.07754	4.94164	22.47	0.137907	6.44572	12.9311	10.4742								0.17979	10.1194	5.97635	5.97635	0.917543	0.90037	0.686899			0	1	0	0	0	0	0	0	0	1	0.00247	0.010072	16.0287
61	2007	16000000	12000000	55.03	0.547001	1.12085	0.547001	1.12085					4.04305	1.94591	5.5999	84.97	1.22119	7.62071	15.0352	11.1148								2.87082	10.9569	6.43455	6.37673	1.17639	1.08286	0.697744			0	1	0	0	0	0	0	0	1	0	0.003867	0.007525	14.7364
61	2008	18000000	17000000	54.16	0.572913	1.21332	0.572913	1.21332					3.95124	1.60944	5.6113	85.08	1.07335	7.80629	14.9863	11.2979								2.69824	10.9976	6.53814	6.45047	1.40106	1.2915	0.769329			0	1	0	0	0	0	0	0	1	0	0.003659	0.005889	14.7286
61	2009	17000000	23000000	52.94	0.362664	1.02453	0.362664	1.02453					4.60517	2.07944	5.62293	78.68	1.13101	7.80384	15.4843	11.2394								2.81889	11.0798	6.52062	6.57647	1.43884	1.31213	0.87891			0	1	0	0	0	0	0	0	1	0	0.00451	0.009378	14.9911
61	2010	22000000	30000000	51.89	0.534591	1.43152	0.534591	1.43152					4.04305	2.19722	5.62762	82.24	0.946982	8.01731	15.7324	11.5481								2.85193	11.0691	6.71174	6.83626	1.2916	1.2464	0.982089			0	1	0	0	0	0	0	0	1	0	0.008074	0.017739	15.226
61	2011	26000000	37000000	55.5	0.670742	1.69818	0.670742	1.69818					4.63473	2.3979	5.60947	82.05	0.797174	8.0229	16.5887	11.8004								2.68278	11.0695	7.41818	7.60738	1.38321	1.29538	0.939379			0	1	0	0	0	0	0	0	1	0	0.007286	0.017472	15.414
61	2012	27000000	47000000	54.1	0.572607	1.9161	0.572607	1.9161					5.1358	2.30259	5.63372	80.88	1.09525	7.96901	16.5953	11.8641								2.55803	11.0865	7.52941	7.68018	1.17195	1.06083	0.68357			0	1	0	0	0	0	0	0	1	0	0.007937	0.018276	15.7202
61	2013	28000000	58000000	53.1	0.503232	2.39199	0.503232	2.39199					5.273	2.30259	5.6113	79.36	1.38056	7.83992	16.5794	11.9033								2.18521	11.1564	7.68616	7.25205	1.20112	1.12844	0.839273			0	1	0	0	0	0	0	0	1	0	0.008891	0.020473	15.8573
61	2014	27000000	62000000	53.056	0.540349	2.11222	0.540349	2.11222					4.94876	2.70805	5.60286	75.53	0.46438	7.84385	16.5153	11.8949								1.81135	11.0414	7.30182	7.15696	1.02079	0.979465	0.722459			0	1	0	0	0	0	0	0	1	0	0.010244	0.027742	15.9853
61	2015	20000000	61000000	52.02	0.267938	1.24293	0.267938	1.24293					5.2832	2.94444	5.60175	64.88	0.256767	7.84385	16.3076	11.6093								1.61035	11.0752	7.35308	7.46107	1.10493	1.05618	0.883472			0	1	0	0	0	0	0	0	1	0	0.015335	0.045153	16.0496
61	2016	17000000	61000000	51.675	0.195713	0.777144	0.195713	0.777144					5.61313	2.89037	5.60212	56.07	0.460436	7.8501	16.2235	11.4584								0.816344	11.0168	7.19143	7.25276	1.10145	1.02113	0.740617			0	1	0	0	0	0	0	0	1	0	0.015818	0.045719	16.0747
61	2017	17000000	61000000	50.795	0.275948	0.730057	0.275948	0.730057					5.63121	4.12713	5.61313	55.01	0.168712	7.20786	16.4032	11.4894								0.731656	10.9548	7.10661	7.28207	1.01588	0.930332	0.662796			0	1	0	0	0	0	0	0	1	0	0.012809	0.052865	16.1985
61	2018	17000000	61000000	49.171	0.397943	0.690047	0.397943	0.690047					5.63835	4.82831	5.60947	53.95	0.236964	7.32647	16.7039	11.539								0.626137	10.8886	7.2807	7.48941	1.04001	0.982444	0.775469			0	1	0	0	0	0	0	0	1	0	0.009343	0.045113	16.2014
61	2019	15000000	61000000	46.918	0.339657	0.552603	0.339657	0.552603					5.80212	5.18178	5.6058	52.62	1.06933	7.41457	16.7441	11.4541								0.627635	10.8178	7.42714	7.72179	1.0412	1.00761	0.888564			0	1	0	0	0	0	0	0	1	0	0.001941	0.010057	16.2316
61	2020	14000000	61000000	42.667	0.290226	0.485575	0.290226	0.485575					5.97635	5.36598	5.60212	46.72	0.396527	7.42655	16.589	11.3479								0.354822	10.7415	7.94449	8.03431	1.07438	1.03943	0.890673			0	1	0	0	0	0	0	0	1	0	0.007011	0.03762	16.3057
62	2007	1300000	1200000	21.32	0.24492	-0.504524	0.24492	0.504524					1.09861	2.19722	4.85748	37.17	0.949183	6.35784	10.463	9.39275								0.368509	7.56268	4.43082	3.78419	1.71246	1.52517	1.48038			0	1	0	0	0	0	0	0	0	1	0.003102	0.006815	13.512
62	2008	1400000	1700000	18.14	0.149626	-0.426488	0.149626	0.426488					1.94591	1.38629	4.85281	36.71	0.807965	6.40357	11.6717	9.54888								0.297964	7.70075	4.04305	3.80666	1.93074	1.55844	1.37229			0	1	0	0	0	0	0	0	0	1	0.005808	0.008051	13.5587
62	2009	1400000	2600000	17.67	-0.084505	-0.468834	0.084505	0.468834					2.07944	1.94591	4.84812	36.84	0.669058	6.40688	12.0463	9.51266								0.307885	7.81682	3.78419	3.68888	1.19393	1.17906	1.03212			0	1	0	0	0	0	0	0	0	1	0.010968	0.021342	13.6698
62	2010	1500000	3800000	18.21	-0.189192	-0.479352	0.189192	0.479352					0.693147	2.63906	4.84576	39.25	0.53856	6.40853	12.5389	9.67558								0.32098	7.62413	4.02535	4.17439	1.17678	1.20815	2.12753			0	1	0	0	0	0	0	0	0	1	0.021625	0.05707	13.8552
62	2011	1600000	5000000	19.03	-0.265152	-0.479996	0.265152	0.479996					1.79176	2.30259	4.84024	37.83	1.15623	6.60935	12.8283	9.80598								0.474404	7.71512	4.31749	4.20469	1.10487	1.10652	1.37655			0	1	0	0	0	0	0	0	0	1	0.023424	0.053936	13.8267
62	2012	1800000	6700000	19.9	-0.305543	-0.445373	0.305543	0.445373					1.09861	2.3979	4.83151	33.81	0.464605	6.75344	12.8364	9.93721								0.519002	7.0067	4.14313	5.19296	1.07326	1.26952	1.52299			0	1	0	0	0	0	0	0	0	1	0.013779	0.03304	14.0346
62	2013	1900000	8600000	19.3	-0.338744	-0.31651	0.338744	0.31651					1.79176	1.38629	4.81624	32.57	0.547748	6.75227	12.8422	10.0488								0.618151	6.97541	5.21494	4.2485	1.14632	1.32547	1.61179			0	1	0	0	0	0	0	0	0	1	0.014215	0.019707	14.0606
62	2014	1700000	9100000	18.38	-0.372378	-0.392773	0.372378	0.392773					1.60944	2.07944	4.80402	23.48	0.406319	6.75344	9.05404	9.94679								0.534848	6.96602	4.21951	4.35671	0.816045	0.948545	1.34901			0	1	0	0	0	0	0	0	0	1	0.002275	0.00473	14.1555
62	2015	1600000	9200000	17.398	-0.330053	-0.399428	0.330053	0.399428					2.07944	2.3979	4.80074	18.67	0.280679	6.7511	12.9957	9.92398								0.542012	6.93731	4.70953	4.82831	1.07122	1.20952	1.70647			0	1	0	0	0	0	0	0	0	1	0.002635	0.006318	14.2037
62	2016	1600000	9100000	16.982	-0.261955	-0.439695	0.261955	0.439695					1.38629	2.63906	4.77912	19.7	0.207116	7.04403	13.0355	9.95432								0.340762	7.38461	4.64439	4.43082	1.02794	1.18237	1.542			0	1	0	0	0	0	0	0	0	1	0.001214	0.003203	14.3246
62	2017	1600000	9100000	16.488	-0.214316	-0.447475	0.214316	0.447475					2.30259	3.04452	4.76217	20.67	0.176682	7.38399	12.5629	10.0037								0.304604	7.69257	4.31749	4.30407	1.1641	1.1283	1.19181			0	1	0	0	0	0	0	0	0	1	0.001308	0.003982	14.3891
62	2018	1600000	9000000	16.602	-0.120143	-0.472644	0.120143	0.472644					2.07944	3.63759	4.74493	21.64	0.118459	6.95655	12.4714	10.079								0.215732	7.92769	4.45435	4.89784	1.11329	1.07479	1.36968			0	1	0	0	0	0	0	0	0	1	0.001417	0.005154	14.4045
62	2019	1800000	9000000	16.412	0.006872	-0.44369	0.006872	0.44369					1.09861	5.17615	4.7185	19.81	0.122242	6.92756	12.5381	10.1805								0.126829	8.11791	4.90527	5.40717	0.918749	1.06756	1.45604			0	1	0	0	0	0	0	0	0	1	0.001555	0.008049	14.3158
62	2020	1700000	9000000	10.637	0.071716	-0.180403	0.071716	0.180403					1.79176	4.65396	4.69135	17.35	0.113715	7.14677	12.6346	10.1851								0.10314	8.27767	5.50939	5.88888	0.823378	0.906699	0.93664			0	1	0	0	0	0	0	0	0	1	0.001785	0.008309	14.4502
63	2007	2900000	2100000	31.66	0.675053	-0.312353	0.675053	0.312353	3.9034	4.1596	0.011431	0.090043	1.94591	1.38629	5.51745	20.84	0.48101	6.56948	13.0082	9.52442	7.85516	7.68468	15.6393	7.6353	6.20901	13.4904	0.027554	1.07592	10.2202	4.7185	5.23111	0.758934	0.828323	0.915674	0.988698	0.917395	0	1	0	0	0	0	0	0	1	0	0.005821	0.00807	14.3927
63	2008	3200000	2900000	29.38	0.597949	-0.261139	0.597949	0.261139	4.07628	4.41344	-0.060738	0.044938	1.79176	1.94591	5.52346	20.8	0.48102	6.57228	13.4075	9.67225	8.45532	7.8671	15.7491	10.1384	6.21341	13.7438	0.056067	1.01174	10.273	5.35186	5.36598	1.08101	1.11193	1.17487	1.06467	0.956995	0	1	0	0	0	0	0	0	1	0	0.008191	0.015939	14.5847
63	2009	3500000	4400000	28.35	0.432359	-0.221506	0.432359	0.221506	4.04035	4.51276	-0.178039	-0.019603	1.60944	0	5.52943	21.36	0.372951	6.59851	13.4364	9.75104	8.54247	7.71505	15.7938	8.34641	6.22182	13.8507	0.072078	1.0326	10.3881	5.37064	5.32301	1.03893	1.06028	1.04667	1.2166	1.01999	0	1	0	0	0	0	0	0	1	0	0.008096	0	14.8482
63	2010	3800000	6500000	27.63	0.255946	-0.185821	0.255946	0.185821	4.36772	4.81606	-0.195208	-0.027086	1.94591	0	5.53339	26.13	0.345873	6.59851	13.5126	9.91611	9.33256	8.32936	15.9287	8.62065	6.22194	14.1116	0.079018	1.13955	10.3322	5.52545	5.46806	0.796406	0.797208	0.673672	1.24256	1.02784	0	1	0	0	0	0	0	0	1	0	0.014927	0	15.0459
63	2011	4300000	8600000	27.76	0.198635	-0.090342	0.198635	0.090342	4.39418	4.95733	-0.204356	0.084007	2.83321	1.94591	5.53022	26.58	0.430783	6.59851	13.6765	10.1207	9.62112	8.30898	16.1348	9.90793	6.24746	14.3195	0.09193	0.441353	10.3607	5.86079	6.07993	1.00833	1.14833	1.41778	1.25684	0.922504	0	1	0	0	0	0	0	0	1	0	0.015576	0.03031	15.3057
63	2012	4500000	11000000	22.8	0.078472	0.166128	0.078472	0.166128	4.33988	4.59862	-0.27169	-0.102445	3.04452	2.19722	5.48272	25.81	0.728649	6.15486	13.5646	10.2319	8.80657	8.52099	16.1845	9.9199	6.25287	14.4712	0.115496	0.398881	10.6898	6.03787	6.36819	1.00506	0.936275	0.677696	1.37304	1.11414	0	1	0	0	0	0	0	0	1	0	0.006308	0.01386	15.4968
63	2013	5200000	15000000	18.4	0.08005	0.871093	0.08005	0.871093	4.55221	5.01635	-0.311046	0.165189	3.3673	1.09861	5.50167	24.81	0.314931	6.15486	13.9103	10.3961	9.95228	8.62557	16.2492	7.2086	6.25843	14.6448	0.116769	0.395364	10.713	6.3699	5.9135	1.22704	1.16918	0.852314	1.45148	0.85823	0	1	0	0	0	0	0	0	1	0	0.016418	0.018037	15.6331
63	2014	5000000	19000000	17.768	-0.045407	0.761486	0.045407	0.761486	4.66818	5.16771	-0.358261	0.093326	2.94444	1.79176	5.4877	22.81	0.1802	6.15486	14.0371	10.4001	10.0433	8.90152	16.3018	7.41337	6.26378	14.6858	0.137091	0.357387	10.7081	6.10702	5.97126	0.878084	0.852095	0.569864	1.55827	0.91464	0	1	0	0	0	0	0	0	1	0	0.018445	0.033049	15.8805
63	2015	5300000	22000000	18.01	-0.053762	0.775078	0.053762	0.775078	4.39168	5.14251	-0.427921	0.099771	3.4012	2.48491	5.47855	22.01	0.453381	5.8944	14.073	10.4651	10.0858	8.20781	16.2785	7.46451	6.2348	14.8342	0.166601	0.306018	10.4292	6.41346	6.49527	1.13201	1.07592	0.929673	1.74801	0.90928	0	1	0	0	0	0	0	0	1	0	0.018451	0.045848	16.3064
63	2016	5500000	26000000	16.628	-0.094168	0.804204	0.094168	0.804204	4.06297	4.13686	-0.449001	0.040717	3.91202	2.56495	5.47227	21.48	0.181231	5.8944	14.1859	10.5154	7.59136	9.13697	16.3189	7.70931	6.27476	14.8727	0.190207	0.315955	10.3679	5.98645	6.16752	0.854372	0.894786	0.985451	1.81489	0.960876	0	1	0	0	0	0	0	0	1	0	0.001557	0.003994	16.5289
63	2017	6100000	30000000	16.092	-0.038153	1.03927	0.038153	1.03927	3.78058	3.88797	-0.4795	-0.020972	3.63759	3.3322	5.46383	20.72	0.085282	6.96602	14.1918	10.6315	7.0775	8.31126	16.408	8.85152	6.24028	14.9241	0.220273	0.154385	10.3026	6.39359	6.72143	0.856751	0.868112	0.874641	1.92123	1.02142	0	1	0	0	0	0	0	0	1	0	0.000807	0.002687	16.6731
63	2018	6100000	34000000	24.073	-0.092841	0.258437	0.092841	0.258437	3.04466	3.07923	-0.526042	-0.012072	4.12713	3.43399	5.45532	19.96	0.098316	6.76849	14.1976	10.5801	5.3799	7.84918	16.53	8.38458	6.24028	15.033	0.048733	0.107663	10.2327	6.57088	6.69208	0.894844	0.842139	0.698409	2.10989	1.01222	0	1	0	0	0	0	0	0	1	0	0.000142	0.000487	16.7128
63	2019	4500000	38000000	22.914	-0.363835	-0.046944	0.363835	0.046944	2.69531	2.70633	-0.527709	-0.012562	3.95124	3.66356	5.45104	11.7	0.159101	6.76849	14.2034	10.3978	4.58497	8.17198	16.5647	7.48043	6.24222	15.1351	0.299611	0.107663	10.1576	6.69827	6.7334	0.778924	0.81012	0.776222	2.10781	1.0085	0	1	0	0	0	0	0	0	1	0	8.9e-05	0.000325	16.7009
63	2020	4800000	42000000	16.399	-0.346766	0.376253	0.346766	0.376253	2.96484	2.97696			4.47734	4.29046	5.44674	12.93	0.356653	6.88755	14.9038	10.4666	4.81422	8.58058						0.10913	10.0763	6.76273	6.88551	0.870788	0.904485	0.875867			0	1	0	0	0	0	0	0	1	0	0.000134	0.000576	16.7367
64	2007	1200000	1700000	15.93	-0.046077	-0.582948	0.046077	0.582948					1.09861	1.09861	4.50203	51.78	0.460706	5.19296	11.7745	9.6249								5.46102	7.86327	3.80666	3.82864	2.60988	2.3394	3.01691			0	1	0	0	0	0	0	0	0	1	0.00072	0.000791	13.8344
64	2008	1500000	2300000	13.87	0.062659	-0.440886	0.062659	0.440886					0	0	4.50976	58.78	0.41031	5.22575	12.084	9.94396								5.39206	7.81561	3.93183	3.58352	2.83075	2.28491	2.01199			0	1	0	0	0	0	0	0	0	1	0.000731	0	13.725
64	2009	1900000	3500000	13.23	0.102411	-0.314832	0.102411	0.314832					1.94591	1.79176	4.51634	63.33	0.29124	5.25227	12.2682	10.1478								4.79955	7.79317	3.66356	4.06044	1.58156	1.41489	1.12411			0	1	0	0	0	0	0	0	0	1	0.00119	0.002132	14.0501
64	2010	2300000	5000000	13.43	0.108814	-0.241142	0.108814	0.241142					2.07944	1.60944	4.53045	66.17	0.228817	5.33272	12.5841	10.4009								3.01623	7.48941	4.09434	3.68888	1.28613	1.3893	2.10766			0	1	0	0	0	0	0	0	0	1	0.003083	0.004962	14.3104
64	2011	2100000	5700000	14.07	0.026548	-0.327462	0.026548	0.327462					1.09861	1.60944	4.53045	63.32	0.316056	5.38907	12.72	10.4106								2.96014	7.28824	3.68888	3.7612	0.86808	0.969291	1.25043			0	1	0	0	0	0	0	0	0	1	0.002803	0.004512	14.3943
64	2012	2000000	6300000	13.6	-0.000769	-0.334901	0.000769	0.334901					1.60944	1.38629	4.52721	58.22	0.386967	5.3845	12.622	10.3831								2.81337	7.19968	4.14313	4.49981	1.28103	1.40723	1.76568			0	1	0	0	0	0	0	0	0	1	0.005968	0.008274	14.3803
64	2013	1600000	7600000	12.7	-0.251409	-0.372703	0.251409	0.372703					1.09861	0	4.52396	46.29	0.239734	5.43372	12.8916	10.1733								2.66677	7.42952	4.66344	4.89784	0.916882	1.04341	1.26986			0	1	0	0	0	0	0	0	0	1	0.001683	0	14.5103
64	2014	1400000	7900000	12.624	-0.287287	-0.472507	0.287287	0.472507					1.60944	0	4.49312	40.69	0.347953	5.47646	12.6736	10.1315								2.66002	7.75662	4.85981	4.26268	0.841213	1.0078	1.17099			0	1	0	0	0	0	0	0	0	1	0.003326	0	14.5274
64	2015	1400000	8100000	11.167	-0.228281	-0.428439	0.228281	0.428439					2.77259	2.89037	4.45085	36.78	0.195279	5.45959	12.6736	10.1195								2.29545	7.96763	4.29046	4.47734	1.41799	1.36312	1.46399			0	1	0	0	0	0	0	0	0	1	0.002255	0.006519	14.6548
64	2016	1400000	8200000	8.936	-0.157727	-0.345327	0.157727	0.345327					2.77259	2.19722	4.40672	36.52	0.082131	5.64545	12.6205	10.1849								1.98232	8.05484	4.56435	4.55388	1.36984	1.30789	1.20283			0	1	0	0	0	0	0	0	0	1	0.007757	0.017044	14.8045
64	2017	1400000	8000000	8.845	-0.061485	-0.349031	0.061485	0.349031					3.09104	2.70805	4.36945	38.195	0.362919	5.70378	12.6247	10.2694								1.39351	8.13505	4.29046	4.61512	1.10348	1.01676	1.00822			0	1	0	0	0	0	0	0	0	1	0.000773	0.002093	14.7248
64	2018	1500000	7700000	8.874	0.114999	-0.357726	0.114999	0.357726					2.56495	3.17805	4.35671	39.87	0.161867	5.79909	12.611	10.3744								1.14313	8.20931	4.72739	4.92725	1.2414	1.26501	1.45605			0	1	0	0	0	0	0	0	0	1	0.001351	0.004293	14.718
64	2019	1400000	7300000	8.192	0.138418	-0.38611	0.138418	0.38611					2.19722	3.68888	4.34381	41.32	0.20608	5.85793	12.6066	10.306								0.935703	8.27843	4.91998	5.39816	0.765695	0.917168	1.19682			0	1	0	0	0	0	0	0	0	1	0.00227	0.008372	14.614
64	2020	1200000	6800000	8.371	0.182658	-0.479736	0.182658	0.479736					1.60944	3.8712	4.33073	38.35	1.69709	5.9135	12.7394	10.2028								0.867205	8.34308	5.61677	5.70711	1.06151	1.20143	1.41021			0	1	0	0	0	0	0	0	0	1	0.003378	0.013079	14.6909
65	2007	3600000	3600000	26.43	0.109197	0.145743	0.109197	0.145743	4.45611	4.70141	-0.14338	-0.247483	2.89037	0.693147	5.59916	34.31	0.945921	6.59304	14.4635	9.62278	8.9334	8.84637	15.2299	8.32166	5.85467	13.1999	0.036371	1.10265	10.7317	5.273	5.15329	0.710694	0.808959	0.783286	1.16738	1.32887	0	1	0	0	0	0	0	0	1	0	0.013825	0.009583	14.4052
65	2008	4000000	5300000	24	0.037978	0.290918	0.037978	0.290918	4.60672	4.88069	-0.184952	-0.204262	2.56495	0.693147	5.59916	35.06	0.978021	6.61204	15.2624	9.79718	9.30119	9.09617	15.3999	8.52615	5.86087	13.4788	0.034755	1.03396	10.7496	5.31321	4.8752	1.16788	1.09111	0.937374	1.22692	1.25669	0	1	0	0	0	0	0	0	1	0	0.015028	0.010417	14.44
65	2009	5000000	8600000	24.23	-0.010519	0.488859	0.010519	0.488859	4.24679	4.83633	-0.217813	-0.181067	3.13549	1.94591	5.59916	37.45	1.0889	6.63068	15.571	10.0277	9.31407	8.01256	15.522	8.65399	5.86709	13.9474	0.045597	1.00034	10.8873	4.91265	5.21494	0.931518	0.815823	0.459716	1.27847	1.2211	0	1	0	0	0	0	0	0	1	0	0.012042	0.023432	14.7194
65	2010	5700000	13000000	23.75	-0.114464	0.589015	0.114464	0.589015	4.5017	4.89733	-0.266626	-0.206023	3.13549	0.693147	5.60212	39.63	1.5205	6.58203	15.194	10.2236	9.41336	8.68044	15.8126	8.74369	5.86701	14.5521	0.06866	1.05194	10.8987	5.35186	5.33272	0.926319	0.915259	0.963683	1.36356	1.25948	0	1	0	0	0	0	0	0	1	0	0.010841	0.007515	14.9567
65	2011	6500000	17000000	23.83	-0.150423	0.790873	0.150423	0.790873	4.56672	5.21361	-0.246657	-0.123547	3.58352	2.63906	5.59099	41.1	1.77145	6.7334	15.162	10.4245	10.2841	8.58795	15.9571	9.28033	5.85335	14.4312	0.095897	0.566518	10.8921	5.66988	5.88888	0.992957	0.989729	1.01775	1.32742	1.14096	0	1	0	0	0	0	0	0	1	0	0.020099	0.053043	15.1468
65	2012	6600000	22000000	23	-0.245501	0.907109	0.245501	0.907109	4.79697	4.99057	-0.307351	-0.062999	3.46574	2.77259	5.56107	43.08	1.05748	6.57925	14.8735	10.5187	9.48668	9.67717	16.0728	9.48501	5.84644	14.5467	0.135838	0.602526	10.8459	5.86363	6.63068	0.97423	0.937086	0.757846	1.44373	1.06724	0	1	0	0	0	0	0	0	1	0	0.008482	0.023518	15.1251
65	2013	8000000	30000000	26.5	-0.221581	1.2414	0.221581	1.2414	4.54162	4.66109	-0.34142	0.132662	3.2581	2.70805	5.55991	41.02	1.07416	6.96602	15.4479	10.7569	8.69551	9.64595	16.1956	9.65599	5.84846	14.6546	0.196135	0.602265	10.8213	6.73459	6.01127	1.02671	0.980558	0.759424	1.51842	0.882876	0	1	0	0	0	0	0	0	1	0	0.003043	0.008242	15.4917
65	2014	8300000	39000000	26.38	-0.299106	1.20027	0.299106	1.20027	5.0405	5.54672	-0.376674	0.12474	3.49651	1.94591	5.57557	37.19	0.744648	6.94986	15.5951	10.6641	10.8139	9.64563	16.3011	9.80074	5.84933	14.764	0.181556	0.5226	10.7809	6.08222	6.02587	0.942845	0.944773	0.900427	1.6043	0.889094	0	1	0	0	0	0	0	0	1	0	0.024156	0.047006	15.6079
65	2015	8600000	46000000	26.477	-0.318528	1.19527	0.318528	1.19527	4.64754	5.43622	-0.412693	0.108775	3.43399	3.09104	5.57139	35.81	0.605944	6.98286	15.3217	10.7654	10.7423	8.70541	16.3806	10.0777	5.84626	14.9393	0.167659	0.554923	10.8551	6.05678	6.01372	0.999169	0.965379	0.759729	1.70269	0.901896	0	1	0	0	0	0	0	0	1	0	0.021988	0.067965	15.8351
65	2016	8800000	54000000	25.395	-0.346156	1.14944	0.346156	1.14944	5.16721	5.58806	-0.392702	0.051559	3.66356	2.77259	5.56452	35.63	0.241959	7.07072	15.3722	10.8121	10.8985	9.9601	16.4752	10.2311	5.8522	14.9866	0.189655	0.188786	10.6286	5.87774	5.87212	0.905436	0.898823	0.810475	1.64664	0.950969	0	1	0	0	0	0	0	0	1	0	0.026262	0.072815	15.7889
65	2017	8300000	62000000	21.762	-0.417581	1.29713	0.417581	1.29713	5.04123	5.63029	-0.417072	0.046875	4.11087	2.89037	5.54908	34.945	0.36589	7.02108	15.1036	10.8039	10.957	9.6069	16.6081	10.3282	5.84644	15.0433	0.236994	0.185773	10.7482	5.63479	5.99396	0.963349	0.921811	0.905478	1.71548	0.955224	0	1	0	0	0	0	0	0	1	0	0.028796	0.08323	15.6809
65	2018	7800000	70000000	19.871	-0.477223	1.2054	0.477223	1.2054	4.95325	5.64254	-0.438974	0.035296	4.15888	3.52636	5.53733	34.26	0.42803	7.05618	14.9436	10.7831	11.0119	9.37745	16.6765	10.406	5.84933	15.135	0.305476	0.171891	10.6902	5.98645	6.01372	0.864118	0.853525	0.864727	1.78245	0.965907	0	1	0	0	0	0	0	0	1	0	0.030777	0.108532	15.715
65	2019	4900000	78000000	19.203	-0.691326	0.381904	0.691326	0.381904	3.57897	3.59805	-0.443493	0.0333	4.44265	3.98898	5.52545	21.39	0.515953	7.1025	15.0944	10.3985	6.45363	9.52261	16.8177	9.07039	5.84644	15.219	0.401734	0.102995	10.7196	6.01372	6.4677	0.883187	0.883314	0.816162	1.77308	0.95727	0	1	0	0	0	0	0	0	1	0	0.000531	0.002118	15.7162
65	2020	4900000	87000000	18.916	-0.698934	0.37389	0.698934	0.37389	3.93687	3.95785			4.61512	4.57471	5.51343	21.39	0.25938	7.14677	15.2363	10.4171	6.77631	9.99874						0.13707	10.705	6.51471	6.85013	0.888734	0.914148	0.846883			0	1	0	0	0	0	0	0	1	0	0.025379	0.116099	15.8269
66	2007	1400000	1200000	26.84	0.679314	-0.705257	0.679314	0.705257					0.693147	1.09861	5.15618	15.93	0.662637	4.74493	12.466	9.14527								0.278963	8.87766	3.7612	2.99573	1.5735	1.35319	1.11838			0	1	0	0	0	0	0	0	0	1	0.006318	0.006941	13.7541
66	2008	1600000	1600000	28.54	0.709561	-0.711131	0.709561	0.711131					0.693147	0	5.15733	16.11	0.621788	4.90527	12.9467	9.37585								0.302404	9.02003	3.21888	3.4012	1.51701	1.30461	1.07823			0	1	0	0	0	0	0	0	0	1	0.014172	0	13.7746
66	2009	1800000	2800000	29.28	0.335606	-0.712496	0.335606	0.712496					1.38629	0	5.15848	16.16	0.530099	4.90527	12.7774	9.46359								0.247225	9.06612	3.4012	3.58352	0.869584	0.818674	0.618068			0	1	0	0	0	0	0	0	0	1	0.012202	0	14.1276
66	2010	2000000	4200000	29.46	0.134625	-0.713637	0.134625	0.713637					1.94591	0.693147	5.15848	17.12	0.328253	5.82305	13.3008	9.61541								0.204347	9.16094	3.91202	3.91202	1.17575	1.08377	0.835677			0	1	0	0	0	0	0	0	0	1	0.024514	0.016992	14.3738
66	2011	2200000	5800000	30.18	0.036046	-0.688734	0.036046	0.688734					1.38629	1.60944	5.15848	17.02	0.523797	5.69709	13.303	9.80383								0.248637	9.1643	4.30407	4.66344	0.737461	0.724417	0.524159			0	1	0	0	0	0	0	0	0	1	0.012865	0.020705	14.4921
66	2012	2500000	7700000	31.4	0.019599	-0.658601	0.019599	0.658601					2.30259	2.63906	5.14458	17.1	0.482706	5.76205	13.3013	9.84649								0.358895	9.19218	4.61512	5.36129	1.2079	1.20936	1.30694			0	1	0	0	0	0	0	0	0	1	0.024856	0.065597	14.6644
66	2013	2600000	9400000	31.6	-0.002829	-0.605552	0.002829	0.605552					1.94591	1.79176	5.14458	17.48	0.865954	5.76205	13.4666	10.0281								0.359027	9.23171	5.52146	4.96284	1.29358	1.06959	0.638398			0	1	0	0	0	0	0	0	0	1	0.024223	0.043402	14.5843
66	2014	2800000	11000000	31.343	0.051554	-0.59569	0.051554	0.59569					2.3979	1.79176	5.14049	16.09	0.578692	5.83481	13.2154	10.1158								0.276788	9.3368	5.46806	5.46383	0.751438	0.854072	1.09476			0	1	0	0	0	0	0	0	0	1	0.019095	0.034213	15.0143
66	2015	2900000	12000000	30.654	0.093547	-0.575696	0.093547	0.575696					1.60944	2.63906	5.12396	15.17	0.697349	5.8944	13.3377	10.1877								0.255897	9.2399	5.29832	5.47646	0.880981	0.841817	0.762115			0	1	0	0	0	0	0	0	0	1	0.018435	0.048652	15.426
66	2016	3000000	14000000	12.042	0.093268	0.021631	0.093268	0.021631					2.19722	2.07944	5.11199	14.95	0.377168	5.95584	13.4326	10.236								0.13293	9.19736	5.55683	5.68358	0.919721	0.822229	0.579166			0	1	0	0	0	0	0	0	0	1	0.016745	0.034821	15.5439
66	2017	3000000	15000000	11.822	0.056806	0.006784	0.056806	0.006784					2.30259	3.17805	5.0876	15.35	0.253154	6.01616	13.4833	10.3168								0.118336	9.15292	5.67332	5.8522	0.865324	0.770216	0.561583			0	1	0	0	0	0	0	0	0	1	0.014479	0.046014	15.5823
66	2018	3000000	17000000	22.068	0.035006	-0.495688	0.035006	0.495688					2.19722	3.97029	5.0689	15.75	0.237566	6.08677	13.5595	10.3607								0.103728	9.10642	5.82305	5.98896	0.770592	0.768044	0.685395			0	1	0	0	0	0	0	0	0	1	0.011917	0.047316	15.5343
66	2019	3400000	19000000	17.709	0.128111	-0.311223	0.128111	0.311223					2.3979	4.44265	5.0626	12.08	0.172024	6.10925	13.6302	10.5045								0.08912	9.05766	6.05678	6.56948	0.874662	0.797645	0.676909			0	1	0	0	0	0	0	0	0	1	0.009187	0.040816	15.4263
66	2020	3600000	21000000	13.185	0.178927	-0.045768	0.178927	0.045768					2.70805	4.77068	5.05625	12.68	0.215614	6.27288	13.8246	10.576								0.074526	9.00639	6.73815	6.73221	0.718243	0.751484	0.817043			0	1	0	0	0	0	0	0	0	1	0.007094	0.033843	15.3046
67	2007	3800000	2500000	24.2	0.65038	0.411781	0.65038	0.411781					3.09104	2.07944	6.34634	23.96	0.449675	6.78559	12.9739	8.96367								0.288468	9.15778	4.66344	4.55388	1.115	1.125	1.08417			0	1	0	0	0	0	0	0	0	1	0.005322	0.011067	14.6517
67	2008	4300000	3100000	24.04	0.805551	0.451333	0.805551	0.451333					2.89037	1.94591	6.35367	24.11	0.404721	6.76849	12.8652	9.14815								0.342724	9.14729	4.67283	4.64439	1.28954	1.04484	0.870622			0	1	0	0	0	0	0	0	0	1	0.003974	0.007733	14.6891
67	2009	4800000	5200000	24.7	0.502177	0.479228	0.502177	0.479228					2.99573	1.79176	6.36078	24.4	0.430832	6.86485	13.2676	9.25636								0.057267	9.14857	4.70953	4.64439	0.943804	1.10792	1.42605			0	1	0	0	0	0	0	0	0	1	0.003654	0.006547	14.6787
67	2010	5500000	8000000	25.43	0.304285	0.496718	0.304285	0.496718					2.70805	1.79176	6.36819	24.74	0.34008	6.96414	13.0867	9.43955								0.057294	9.21393	4.7362	4.66344	1.01763	0.888684	0.860804			0	1	0	0	0	0	0	0	0	1	0.003069	0.005499	14.9203
67	2011	6300000	11000000	27.15	0.207827	0.603826	0.207827	0.603826					3.3322	2.07944	6.37007	25.45	0.460958	7.14598	13.9456	9.65612								0.304304	9.22395	4.80402	4.46591	1.00295	0.884526	0.776191			0	1	0	0	0	0	0	0	0	1	0.00921	0.019152	15.0539
67	2012	7200000	15000000	27.6	0.180033	0.802878	0.180033	0.802878					3.21888	2.77259	6.36217	26.48	0.64418	7.06732	14.3108	9.82412								0.382102	9.27144	4.41884	4.97673	1.21609	1.12288	1.1156			0	1	0	0	0	0	0	0	0	1	0.00895	0.024814	15.2083
67	2013	7800000	20000000	29.4	0.084226	1.06893	0.084226	1.06893					3.2581	2.30259	6.34809	26.91	0.308805	7.13807	14.4721	9.96613								0.407479	9.23112	5.44242	5.46383	1.17461	1.14771	1.09988			0	1	0	0	0	0	0	0	0	1	0.010097	0.023248	15.4195
67	2014	7800000	25000000	27.964	1.5e-05	1.056	1.5e-05	1.056					2.89037	2.19722	6.34124	26.8	0.286498	7.13887	14.5051	9.97427								0.377943	9.22079	5.53733	5.69373	0.883632	0.817312	0.533707			0	1	0	0	0	0	0	0	0	1	0.011926	0.026205	15.7395
67	2015	8300000	29000000	26.118	0.005291	1.27226	0.005291	1.27226					3.13549	3.13549	6.31046	26.26	0.606829	7.01121	14.307	10.0474								0.251226	9.19968	5.65948	5.48894	0.9607	0.927093	0.868629			0	1	0	0	0	0	0	0	0	1	0.012592	0.039483	15.8506
67	2016	8500000	34000000	26.748	-0.043662	1.0654	0.043662	1.0654					3.3322	3.13549	6.30262	25.49	0.159666	7.26403	14.3611	10.0903								0.150116	9.17813	5.65948	5.86647	0.898468	0.864287	0.791872			0	1	0	0	0	0	0	0	0	1	0.014163	0.044408	15.9924
67	2017	8300000	39000000	24.752	-0.120918	1.11206	0.120918	1.11206					3.55535	3.4012	6.28227	25.755	0.128733	7.35883	14.3626	10.1252								0.184986	9.1561	5.88053	6.35784	0.87735	0.857384	0.819396			0	1	0	0	0	0	0	0	0	1	0.015383	0.052319	16.041
67	2018	8100000	44000000	24.999	-0.173408	0.924546	0.173408	0.924546					3.58352	3.4012	6.25383	26.02	0.099985	7.38399	14.1227	10.1597								0.158461	9.13357	6.3081	6.34388	0.893383	0.87166	0.821223			0	1	0	0	0	0	0	0	0	1	0.000369	0.001255	16.0226
67	2019	6500000	50000000	23.708	-0.377576	0.571346	0.377576	0.571346					3.2581	3.8712	6.22456	10.68	0.059813	7.6009	14.1146	9.95442								0.131907	9.11052	6.28786	6.85961	0.867981	0.815173	0.717443			0	1	0	0	0	0	0	0	0	1	0.000476	0.001841	16.1654
67	2020	6800000	56000000	23.36	-0.373091	0.617593	0.373091	0.617593					3.63759	4.60517	6.19441	11.3	0.381339	7.46164	14.2658	10.0043								0.105382	9.08693	7.05618	7.30586	1.12067	1.0989	0.954694			0	1	0	0	0	0	0	0	0	1	0.000456	0.002099	16.324
68	2007	100000000	130000000	367.26	0.562448	-1.05735	0.562448	1.05735	5.74986	6.49629	-0.167986	0.659772	8.01895	2.56495	7.22839	46.59	4.84795	11.0435	18.878	11.103	13.5823	10.8641	16.9771	10.3956	6.86176	14.3051	0.142401	57.4789	13.0916	9.14345	9.22847	0.986495	0.990556	1.00863	1.2019	0.602492	1	0	0	1	1	0	0	0	0	0	0.049406	0.126724	19.1959
68	2008	110000000	160000000	377.22	0.589802	-1.05289	0.589802	1.05289	5.54687	6.39766	-0.155292	0.727962	8.32458	2.99573	7.23483	45.52	4.63678	11.0657	19.1469	11.1999	13.8239	10.4257	17.1613	10.6926	6.87366	14.4771	0.099013	47.0032	13.1281	9.39707	9.45736	0.995546	0.994736	1.00344	1.18384	0.578717	1	0	0	1	1	0	0	0	0	0	0.051128	0.153167	19.303
68	2009	120000000	200000000	385.41	0.749071	-1.05325	0.749071	1.05325	6.14566	6.59683	-0.255589	0.730368	8.69701	2.56495	7.24129	39.89	7.20188	11.0964	19.2756	11.2771	13.868	11.7025	17.2171	10.9032	6.88491	14.6948	0.107412	37.7521	13.1477	9.47147	9.75823	0.998688	0.996267	1.00293	1.34334	0.577912	1	0	0	1	1	0	0	0	0	0	0.047843	0.122716	19.5087
68	2010	130000000	230000000	392.87	0.89483	-1.05129	0.89483	1.05129	6.26852	6.78937	-0.275838	0.681391	8.77277	3.61092	7.24886	42.05	6.11685	11.1285	19.4899	11.2395	13.9218	11.9733	17.3422	10.103	6.89686	14.9312	0.132691	34.9331	13.1532	9.90098	9.92123	0.996378	0.996982	1.00382	1.38091	0.594746	1	0	0	1	1	0	0	0	0	0	0.043858	0.158368	19.649
68	2011	130000000	260000000	497.32	0.976427	-1.04168	0.976427	1.04168	6.34106	6.82559	-0.226201	0.855632	9.06693	3.09104	7.25545	41.3	5.5812	11.1409	19.9484	11.3213	14.0467	12.1216	17.5249	10.5112	6.90505	15.2106	0.167253	33.1374	13.1447	10.0516	10.0195	0.999296	0.998291	0.999698	1.29232	0.5389	1	0	0	1	1	0	0	0	0	0	0.042397	0.131052	19.7343
68	2012	140000000	290000000	555.7	1.09516	-1.03863	1.09516	1.03863	6.60503	7.0958	-0.237884	0.886158	9.31416	3.3322	7.26066	38.92	5.86584	11.1848	19.9841	11.3548	14.2332	12.7117	17.6222	11.3482	6.91304	15.3504	0.185019	37.8707	13.1355	10.0408	10.1985	0.9999	0.998293	0.996888	1.31214	0.530178	1	0	0	1	1	0	0	0	0	0	0.047495	0.158262	19.715
68	2013	140000000	310000000	619	1.28487	-1.04056	1.28487	1.04056	6.52256	7.18244	-0.218091	1.17953	9.3267	3.63759	7.26515	37.16	5.68961	11.1898	20.1697	11.9241	14.3331	12.497	17.6999	11.4932	6.91095	15.4698	0.191388	27.2713	13.1319	10.3309	10.1594	0.999197	0.997692	0.994181	1.27892	0.458814	1	0	0	1	1	0	0	0	0	0	0.048106	0.17499	19.9104
68	2014	150000000	340000000	730.46	1.54331	-1.03525	1.54331	1.03525	6.78671	7.28443	-0.249402	0.993264	9.33961	4.63473	7.26927	34.66	5.3274	11.2068	20.3922	11.4863	14.4125	13.1208	17.761	11.5346	6.93235	15.5498	0.208801	24.5047	13.1356	10.2918	10.2738	0.998397	0.996593	0.992785	1.33227	0.50169	1	0	0	1	1	0	0	0	0	0	0.047349	0.219448	19.9875
68	2015	160000000	380000000	722.884	1.77281	-1.03667	1.77281	1.03667	7.26867	7.42401	-0.294972	1.01788	9.69763	5.30827	7.27295	31.81	4.39066	11.2343	20.2775	11.5502	14.4285	14.6563	17.812	11.6441	6.93619	15.7359	0.226469	16.5431	13.1453	10.3835	10.4926	0.999399	0.997496	0.994692	1.41838	0.495571	1	0	0	1	1	0	0	0	0	0	0.045763	0.24292	20.0957
68	2016	180000000	410000000	627.776	2.0824	-1.04261	2.0824	1.04261	7.2768	7.46334	-0.22926	0.971306	9.93271	5.30827	7.27656	29.83	4.93877	11.2485	20.3884	11.6662	14.4314	14.6896	17.8977	11.7126	6.94505	15.8252	0.270713	10.6255	13.1513	10.4498	10.6973	0.9996	0.997898	0.994595	1.29745	0.507278	1	0	0	1	1	0	0	0	0	0	0.043641	0.231657	20.1068
68	2017	190000000	440000000	632.309	2.24347	-1.04285	2.24347	1.04285	7.10224	7.44978	-0.24965	0.807444	9.93217	5.71373	7.28139	30.46	5.16583	11.261	20.6755	11.7491	14.3466	14.0771	17.9389	11.8455	6.88038	15.9033	0.326824	1.99511	13.1572	10.5901	10.9298	0.999299	0.998299	0.996097	1.33271	0.553268	1	0	0	1	1	0	0	0	0	0	0.037488	0.214195	20.2321
68	2018	200000000	470000000	640.666	2.38793	-1.04083	2.38793	1.04083	7.15145	7.4606	-0.280082	0.835573	9.96331	6.41182	7.28551	29.78	5.10523	11.2764	20.7284	11.8129	14.3636	14.2427	17.9235	11.9183	6.88959	16.1097	0.380855	1.4351	13.1631	10.9192	11.0235	0.999	0.9987	0.9976	1.38905	0.544789	1	0	0	1	1	0	0	0	0	0	0.035031	0.224614	20.3312
68	2019	230000000	500000000	716.058	2.86254	-1.04078	2.86254	1.04078	7.05982	7.50886	-0.282239	0.829177	10.0316	6.84055	7.29029	26.99	4.76255	11.2889	20.9095	11.9658	14.4599	13.8636	17.8777	12.0037	6.95845	16.1682	0.373574	1.2058	13.169	11.0291	11.3258	0.9989	0.9988	0.9978	1.38029	0.539279	1	0	0	1	1	0	0	0	0	0	0.034438	0.235575	20.4198
68	2020	230000000	540000000	645.562	2.93649	-1.04455	2.93649	1.04455	7.7658	8.25975			10.0946	7.11314	7.29506	26.59	5.01348	11.3012	21.0147	11.9563	15.1829	14.5567						0.82006	13.1748	11.4322	11.5681	0.9989	0.9992	0.9988			1	0	0	1	1	0	0	0	0	0	0.037064	0.26364	20.4747
69	2007	28000000	52000000	97.49	-0.057267	-0.465803	0.057267	0.465803	4.62736	5.0125	-0.163248	0.462182	6.79571	1.60944	6.40952	48.94	1.92909	9.40484	17.2939	10.89	12.1872	8.56856	15.051	7.35244	5.64989	13.4342	0.01818	21.0198	13.4297	7.56786	7.59388	1.0012	0.993467	1.00719	1.1951	0.68391	1	0	0	1	0	1	0	0	0	0	0.045446	0.073142	17.9175
69	2008	30000000	66000000	104.13	-0.042293	-0.515341	0.042293	0.515341	4.59457	5.19127	0.105226	0.577184	7.25418	1.94591	6.42552	47.55	2.34208	9.43556	17.3687	11.0155	12.3767	8.49631	15.285	8.7863	5.65986	13.7159	0.027516	20.902	13.494	7.77779	7.89544	1.02286	1.00442	0.994393	0.904792	0.634041	1	0	0	1	0	1	0	0	0	0	0.04364	0.084919	18.0882
69	2009	34000000	87000000	117.66	0.016734	-0.5499	0.016734	0.5499	4.8246	5.33019	0.293896	0.679591	7.52564	1.38629	6.44111	45.64	2.98988	9.47109	17.7882	11.1192	12.385	8.97248	15.425	8.26462	5.66891	13.9464	0.027309	20.3625	13.5585	7.91972	8.20001	1.0125	1.00148	1.00424	0.77286	0.595383	1	0	0	1	0	1	0	0	0	0	0.038626	0.053547	18.3224
69	2010	38000000	110000000	125.64	0.073706	-0.560056	0.073706	0.560056	5.05231	5.53311	0.301325	0.616091	7.77402	2.77259	6.44746	45.37	3.04529	9.50249	18.0375	11.0672	12.5483	9.44253	15.5518	8.97866	5.65955	14.1522	0.034504	17.5356	13.5841	8.35702	8.49597	1.00667	0.99854	0.996455	0.768447	0.618777	1	0	0	1	0	1	0	0	0	0	0.037155	0.103016	18.4584
69	2011	43000000	130000000	139.31	0.087474	-0.562792	0.087474	0.562792	5.32633	5.74571	-0.142646	0.862265	8.09132	3.2581	6.45268	44.92	3.61454	9.53054	18.1058	11.2419	12.7843	10.0104	15.7471	9.45822	5.66573	14.438	0.035487	18.545	13.6029	8.62443	8.6866	1.01196	1.00301	0.99948	1.16638	0.536981	1	0	0	1	0	1	0	0	0	0	0.037477	0.122102	18.5279
69	2012	49000000	170000000	147.4	0.143027	-0.522963	0.143027	0.522963	5.47633	5.88443	-0.215232	0.942059	8.36171	3.4012	6.4574	44.03	4.54773	9.66371	18.4041	11.391	12.9313	10.3222	15.8711	9.74923	5.65948	14.6645	0.034843	18.0894	13.3877	8.74178	9.02389	1.01388	1.00963	1.01336	1.27426	0.514917	1	0	0	1	0	1	0	0	0	0	0.036204	0.123137	18.6289
69	2013	53000000	200000000	216.1	0.183585	-0.604551	0.183585	0.604551	5.46374	6.03087	-0.298743	1.07976	8.50208	2.94444	6.46272	43.07	4.71527	9.61933	18.381	11.7329	12.9073	10.2968	15.9363	10.0061	5.64651	14.7369	0.067067	16.7998	13.6016	9.24532	9.13443	1.00738	1.00328	0.997744	1.42601	0.480824	1	0	0	1	0	1	0	0	0	0	0.031173	0.091786	18.7421
69	2014	58000000	240000000	230	0.244481	-0.61542	0.244481	0.61542	5.57825	6.11788	0.087174	1.0591	8.57244	3.91202	6.47064	41.08	4.85399	8.5541	18.971	11.5857	12.704	10.5674	15.9831	9.88456	5.62402	14.9047	0.079422	15.7809	13.599	9.33265	9.41336	1.00173	0.999084	1.00193	0.919816	0.485648	1	0	0	1	0	1	0	0	0	0	0.022917	0.08965	18.8672
69	2015	64000000	270000000	213.097	0.343905	-0.558238	0.343905	0.558238	5.81698	6.23229	0.023272	1.12756	8.94024	4.31749	6.47866	40.29	4.97623	9.70155	18.4086	11.6799	12.7173	11.1191	16.0279	8.29205	5.61265	14.9736	0.083981	15.3364	13.608	9.61113	9.65194	0.998688	0.994146	0.9892	0.977258	0.470022	1	0	0	1	0	1	0	0	0	0	0.021366	0.092246	19.0205
69	2016	68000000	300000000	205.19	0.404279	-0.554016	0.404279	0.554016	6.02654	6.3636	0.048725	0.972114	9.08512	4.60517	6.4892	39.2	4.52617	9.89777	19.172	11.754	12.7598	11.6368	16.055	11.2784	5.61313	14.9245	0.094891	4.34781	13.6265	9.66288	9.90803	0.998189	0.992554	0.98541	0.953539	0.50707	1	0	0	1	0	1	0	0	0	0	0.022004	0.101333	19.1945
69	2017	73000000	320000000	204.49	0.501911	-0.534912	0.501911	0.534912	5.61139	6.41843	0.648878	0.957517	9.27613	4.99043	6.51026	38.015	4.96971	8.85509	18.6601	11.8499	12.8139	10.6289	15.9576	10.6122	5.6058	14.9727	0.091912	2.34037	13.6446	9.75811	10.1286	1.00181	0.994662	0.980058	0.606473	0.510851	1	0	0	1	0	1	0	0	0	0	0.021167	0.105633	19.32
69	2018	77000000	350000000	219.156	0.604526	-0.570249	0.604526	0.570249	5.75746	6.46064	0.585264	1.02903	9.3071	6.1181	6.53524	36.83	5.25499	8.92665	18.8925	11.9374	12.8619	10.9538	15.8496	7.67786	5.60212	15.0677	0.147601	1.8787	13.6625	10.1909	10.5533	1.0003	0.997386	0.989546	0.63081	0.492847	1	0	0	1	0	1	0	0	0	0	0.01989	0.121687	19.4646
69	2019	83000000	370000000	202.519	0.718034	-0.513339	0.718034	0.513339	5.78891	6.55022	0.579371	1.02138	9.42464	6.4151	6.55536	35.93	5.88757	10.0541	18.8806	12.0178	12.9241	11.017	15.9049	7.69621	5.59471	15.1271	0.141264	1.51344	13.68	10.5285	10.8252	0.999097	0.996487	0.985746	0.626641	0.485006	1	0	0	1	0	1	0	0	0	0	0.020161	0.129335	19.6322
69	2020	87000000	400000000	216.108	0.833576	-0.532278	0.833576	0.532278	6.36781	7.20524			9.60938	6.75926	6.57508	35.19	5.74834	10.0925	18.9667	11.9787	13.5703	11.5679						1.47396	13.6972	10.9257	10.9469	0.999799	0.998194	0.989364			1	0	0	1	0	1	0	0	0	0	0.020238	0.136796	19.7449
70	2007	33000000	47000000	62.76	0.061465	1.14668	0.061465	1.14668	4.8011	5.18667	-0.494343	0.250869	5.71703	0	6.12578	58.48	2.31146	7.86978	16.5006	11.3377	12.5324	8.91929	15.2864	8.66423	6.54464	13.4744	0.009243	24.3496	11.5382	7.51098	7.50219	0.972023	0.972674	1.00195	1.97762	0.799444	1	0	0	1	0	0	1	0	0	0	0.054623	0	17.2487
70	2008	35000000	60000000	67.81	0.090872	0.918262	0.090872	0.918262	4.79928	5.39367	-0.495263	0.250942	6.02345	2.19722	6.13383	57.61	2.3928	7.92696	16.5436	11.4665	12.6656	8.91218	15.4906	9.3062	6.55342	13.8077	0.014239	20.0635	11.6042	7.63868	8.02126	0.979908	0.972279	0.966692	1.98123	0.799398	1	0	0	1	0	0	1	0	0	0	0.049761	0.109335	17.4332
70	2009	40000000	79000000	69.43	0.168432	0.981557	0.168432	0.981557	4.99402	5.49865	-0.473418	0.502153	6.55251	1.94591	6.14182	56.82	3.62204	7.9899	16.9599	11.584	12.677	9.31547	15.5803	9.34505	6.55946	14.1	0.017901	19.5718	11.6326	8.07059	8.58317	0.984493	0.985017	0.98837	1.89904	0.665711	1	0	0	1	0	0	1	0	0	0	0.043833	0.085295	17.7789
70	2010	43000000	100000000	82.95	0.180933	0.656516	0.180933	0.656516	5.23443	5.70731	-0.514981	0.610315	6.96791	3.13549	6.1444	55.39	3.8825	8.19119	17.8393	11.4313	12.7069	9.81929	15.7267	9.52544	6.55794	14.2102	0.025629	21.5814	11.6049	8.80478	8.92466	0.987648	0.99578	1.01575	2.06177	0.620997	1	0	0	1	0	0	1	0	0	0	0.038561	0.120909	17.9363
70	2011	48000000	120000000	86.96	0.206809	0.726329	0.206809	0.726329	5.47191	5.87681	-0.332809	0.627173	7.45819	2.3979	6.14697	54.19	4.0908	8.43945	17.658	11.5847	12.7671	10.3257	15.9209	10.0099	6.5647	14.556	0.034386	20.8375	11.5931	9.06578	9.27125	1.00629	1.00867	1.0195	1.49882	0.614563	1	0	0	1	0	0	1	0	0	0	0.032902	0.078895	18.0472
70	2012	51000000	140000000	88.1	0.229638	0.846585	0.229638	0.846585	5.59383	5.98812	-0.366953	0.858546	7.81157	3.21888	6.1506	53.01	4.54645	8.63994	17.93	11.673	12.9016	10.5807	16.0327	10.3062	6.56569	14.7362	0.045051	18.7666	11.6024	9.33265	9.59886	1.01487	1.01807	1.03057	1.57966	0.538055	1	0	0	1	0	0	1	0	0	0	0.033443	0.107649	18.1286
70	2013	53000000	170000000	128.1	0.249373	0.479391	0.249373	0.479391	5.56674	6.09769	-0.384178	0.642927	7.93773	2.99573	6.15528	52.14	4.93359	8.2741	18.2319	12.0493	12.7185	10.5399	16.1283	10.3223	6.57466	14.8663	0.055811	17.9836	11.6208	9.69382	9.51244	1.01715	1.02015	1.02769	1.62384	0.60867	1	0	0	1	0	0	1	0	0	0	0.025623	0.07676	18.211
70	2014	54000000	200000000	123.49	0.210138	0.466918	0.210138	0.466918	5.70242	6.19262	-0.377414	0.681882	7.90581	3.21888	6.16268	49.92	4.74219	8.41139	18.0215	11.7471	12.5792	10.8716	16.2096	10.4685	6.57995	14.9837	0.051353	17.0406	11.6461	9.5754	9.57568	1.01152	1.01337	1.01635	1.6062	0.594572	1	0	0	1	0	0	1	0	0	0	0.021743	0.069989	18.2779
70	2015	56000000	230000000	118.79	0.213296	0.528866	0.213296	0.528866	5.93096	6.30744	-0.389025	0.727204	8.53621	3.49651	6.1717	49.28	4.37666	8.55372	17.9001	11.7825	12.6768	11.4122	16.1345	10.5641	6.57609	15.1002	0.072451	16.4452	11.6556	9.75823	9.78667	1.01214	1.00928	1.00449	1.63673	0.57897	1	0	0	1	0	0	1	0	0	0	0.023414	0.081867	18.3516
70	2016	59000000	260000000	113.34	0.265325	0.558731	0.265325	0.558731	6.15652	6.44545	-0.391226	0.659059	8.64189	4.26268	6.18208	47.2	4.29349	8.86785	17.1762	11.8583	12.7404	12.0083	16.2208	10.5456	6.37502	15.0455	0.093697	13.3203	11.6416	9.73761	10.0046	1.01058	1.00478	0.990746	1.64265	0.602751	1	0	0	1	0	0	1	0	0	0	0.024613	0.104916	18.4583
70	2017	65000000	280000000	113.085	0.390939	0.66137	0.390939	0.66137	5.77113	6.49947	-0.375829	0.70275	8.48074	4.7362	6.19441	47.485	4.27383	8.97208	18.1555	11.9689	12.8146	10.9928	16.2734	10.6871	6.37673	15.1382	0.119048	10.8394	11.6274	9.86568	10.0885	1.0066	1.00264	0.987202	1.60212	0.587285	1	0	0	1	0	0	1	0	0	0	0.023608	0.111811	18.5249
70	2018	68000000	290000000	112.322	0.491729	0.647066	0.491729	0.647066	5.92416	6.53223	-0.374323	0.75418	8.52099	5.37064	6.20456	47.77	4.70454	9.05134	18.5835	12.0684	12.8189	11.3586	16.3712	10.8259	6.37843	15.2337	0.171477	8.69721	11.6129	10.147	10.3343	1.00456	1.00182	0.987843	1.59827	0.570067	1	0	0	1	0	0	1	0	0	0	0.021355	0.114689	18.6006
70	2019	70000000	310000000	122.348	0.533252	0.498068	0.533252	0.498068	5.88122	6.55406	-0.384156	0.753872	8.36753	5.82895	6.21461	47.48	4.9404	9.10053	18.6257	12.101	12.7993	11.2577	16.6005	10.9127	6.38182	15.3715	0.192893	6.09423	11.5982	10.3037	10.7507	1.00152	1.0003	0.985308	1.5958	0.566678	1	0	0	1	0	0	1	0	0	0	0.021069	0.12281	18.725
70	2020	73000000	330000000	125.402	0.645631	0.481382	0.645631	0.481382	6.46935	7.20947			8.37908	6.25958	6.22456	46.49	4.02651	9.17264	18.9081	12.0188	13.4393	11.8205						2.87378	11.5833	10.8403	11.015	0.999494	1.00121	0.992211			1	0	0	1	0	0	1	0	0	0	0.019785	0.123846	18.8337
71	2007	14000000	24000000	60.27	-0.155368	0.262102	0.155368	0.262102	3.39932	3.78673	-0.045966	0.902643	4.00733	0.693147	6.84482	52.51	1.29974	7.34084	15.143	9.79306	10.6985	6.04943	16.6615	10.3466	6.34456	14.054	0.080999	7.38799	11.642	6.58341	6.56526	0.920054	0.950918	0.900476	1.04818	0.525585	1	0	0	1	0	0	1	0	0	0	0.020052	0.013899	15.7386
71	2008	16000000	33000000	61.12	-0.168869	0.253843	0.168869	0.253843	3.44606	4.0474	0.114685	0.756258	4.64439	1.38629	6.85182	52.89	1.34125	7.39388	15.2858	9.9696	10.9725	6.14429	16.7937	10.0812	6.35273	14.246	0.097232	11.1809	11.696	6.72503	6.90274	0.976384	0.980654	0.925417	0.897115	0.569392	1	0	0	1	0	0	1	0	0	0	0.020154	0.027939	15.8907
71	2009	19000000	47000000	61.35	-0.124832	0.3928	0.124832	0.3928	3.60626	4.12498	0.259619	0.743401	4.85203	0	6.85878	52.26	1.44359	7.43308	15.4723	10.1306	11.1531	6.4751	16.8313	9.84193	6.36039	14.3806	0.13011	7.68511	11.7415	6.98472	7.43603	0.902451	0.913303	0.838312	0.793891	0.573592	1	0	0	1	0	0	1	0	0	0	0.019943	0	16.2426
71	2010	22000000	62000000	61.82	-0.102754	0.464175	0.102754	0.464175	3.95705	4.45873	0.388466	0.747905	5.02388	1.09861	6.87234	50.67	1.39485	7.90027	15.8748	10.4366	11.5261	7.19616	17.0045	9.48843	6.36843	14.6164	0.148089	7.6251	11.6961	7.58984	7.9363	0.945161	0.965432	0.954066	0.720219	0.572114	1	0	0	1	0	0	1	0	0	0	0.023315	0.025614	16.4803
71	2011	25000000	76000000	62.37	-0.095433	0.611654	0.095433	0.611654	4.35241	4.79672	0.360291	0.785228	5.56834	1.79176	6.88223	50.03	2.27909	7.78987	16.4568	10.6312	11.8953	8.00633	17.1313	9.56808	6.37468	14.7921	0.191996	12.707	11.7886	8.15104	8.16366	0.963412	0.995398	1.06958	0.735137	0.560152	1	0	0	1	0	0	1	0	0	0	0.026654	0.047758	16.669
71	2012	27000000	96000000	63.5	-0.092642	0.763644	0.092642	0.763644	4.68758	5.11791	0.254826	0.914899	6.04973	1.94591	6.89122	49.01	2.37528	7.78987	16.6739	10.7553	12.0437	8.69832	17.1867	10.7689	6.38182	14.873	0.21489	12.6724	11.6597	8.128	8.40088	0.999889	1.02301	1.0749	0.796923	0.522221	1	0	0	1	0	0	1	0	0	0	0.026721	0.051996	16.8346
71	2013	29000000	120000000	109.8	-0.081051	0.230534	0.081051	0.230534	4.54813	5.15916	0.235036	1.42101	6.41346	4.27667	6.90645	47.75	2.43204	8.00437	16.9271	10.6931	11.9187	8.41159	17.2666	10.5967	6.38688	15.0065	0.254209	11.9504	11.8227	8.55314	8.28349	1.00662	1.02419	1.05966	0.809693	0.41305	1	0	0	1	0	0	1	0	0	0	0.020949	0.089593	16.9771
71	2014	33000000	140000000	107.71	-0.053047	0.319724	0.053047	0.319724	4.65203	5.27566	0.193913	1.44188	6.4552	3.46574	6.92284	45.25	2.64154	8.014	17.7846	10.9622	12.0184	8.62495	17.3382	10.2294	6.39209	15.1278	0.28136	9.44581	11.8295	8.46041	8.44225	1.00942	1.02327	1.04773	0.837582	0.409521	1	0	0	1	0	0	1	0	0	0	0.020516	0.071103	17.1205
71	2015	35000000	170000000	104.989	-0.064959	0.401294	0.064959	0.401294	4.89629	5.40061	0.152591	1.36532	7.10003	3.7612	6.93352	44.27	2.5503	8.05928	17.1747	11.027	11.8691	9.14826	17.3861	9.36177	6.39274	15.3355	0.299587	8.68355	11.8323	8.54636	8.60025	1.02325	1.02282	1.03375	0.867611	0.422776	1	0	0	1	0	0	1	0	0	0	0.016717	0.062877	17.2397
71	2016	38000000	210000000	99.82	-0.07357	0.44782	0.07357	0.44782	5.24335	5.66842	0.130469	1.31397	7.19893	4.04305	6.94216	43.28	2.60154	8.10168	17.0074	11.1101	11.9222	9.90828	17.4787	10.4248	6.39693	15.4533	0.346667	7.22439	11.8553	8.66302	8.91153	0.998439	0.997815	1.00229	0.884588	0.432158	1	0	0	1	0	0	1	0	0	0	0.017219	0.069617	17.4046
71	2017	41000000	240000000	97.742	-0.048659	0.566826	0.048659	0.566826	4.80063	5.75368	0.108295	1.33988	7.47534	4.15888	6.94698	42.455	2.60524	8.22416	17.5316	11.1828	12.0197	8.93651	17.597	10.6995	6.40357	15.5438	0.374172	5.11449	11.8777	8.6533	8.70864	0.996597	0.993194	0.994225	0.902287	0.427372	1	0	0	1	0	0	1	0	0	0	0.016966	0.070558	17.5468
71	2018	40000000	270000000	87.358	-0.106843	0.622229	0.106843	0.622229	5.10906	5.92564	0.092901	1.27373	7.59438	4.81218	6.9489	41.63	2.88958	8.25842	17.4589	11.2505	12.154	9.58687	17.7022	10.2713	6.40523	15.6931	0.404959	1.54875	11.8996	8.72242	8.97474	1.00051	0.993122	0.982856	0.914996	0.439807	1	0	0	1	0	0	1	0	0	0	0.018597	0.089494	17.7099
71	2019	42000000	310000000	74.205	-0.131064	0.933051	0.131064	0.933051	5.14853	6.04838	0.088348	1.27178	7.80098	5.36129	6.94986	40.36	2.93468	8.304	17.3779	11.3039	12.2501	9.66502	17.754	11.0393	6.40853	15.8572	0.416804	2.04879	11.9211	8.92172	9.64523	1.00215	0.991718	0.970348	0.905973	0.435415	1	0	0	1	0	0	1	0	0	0	0.020162	0.108093	17.8804
71	2020	43000000	350000000	74.77	-0.155367	0.907033	0.155367	0.907033	5.66339	6.65322			8.07184	5.7869	6.95081	40.05	2.23648	8.40738	17.3114	11.2982	12.8626	10.1483						0.676413	11.9421	9.86895	10.0124	1.00244	1.00183	0.992566			1	0	0	1	0	0	1	0	0	0	0.021498	0.124407	18.0571
72	2007	16000000	30000000	36.63	-0.160752	0.570651	0.160752	0.570651	4.26775	4.65912	-0.424153	0.70081	4.67283	0	5.87155	59.67	2.9169	7.65112	15.7132	10.875	12.1199	7.82811	16.3019	11.2263	6.21601	13.8465	0.047247	16.4723	11.5372	6.96697	6.99485	0.956425	0.978679	1.03845	1.73657	0.587955	1	0	0	1	0	0	1	0	0	0	0.074162	0	16.5819
72	2008	18000000	40000000	37.04	-0.168983	0.532695	0.168983	0.532695	4.31262	4.91607	-0.452057	0.675332	5.39363	0	5.87802	58.92	2.94601	7.57405	16.4032	11.0268	12.2259	7.91886	16.4506	11.5616	6.21639	14.0422	0.068717	15.2009	11.5639	7.15929	7.75791	0.99874	1.00011	1.02623	1.82501	0.596897	1	0	0	1	0	0	1	0	0	0	0.064335	0	16.7342
72	2009	20000000	54000000	37.27	-0.114411	0.632181	0.114411	0.632181	4.56934	5.08709	-0.385403	0.905622	5.96615	0.693147	5.88416	56.74	2.65001	7.74803	16.3769	11.1582	12.4615	8.44271	16.6255	11.5677	6.22254	14.3632	0.077621	14.1973	11.7398	7.84776	8.28071	1.03243	1.03682	1.04515	1.62708	0.524763	1	0	0	1	0	0	1	0	0	0	0.069992	0.048515	17.04
72	2010	23000000	69000000	38.16	-0.074979	0.65762	0.074979	0.65762	4.82645	5.31878	-0.348387	1.02171	6.2691	0.693147	5.88694	55.3	3.09423	7.79276	16.6296	11.1173	12.495	8.97289	16.8353	11.8223	6.22387	14.5843	0.099901	10.979	11.5546	8.45596	8.58747	1.03599	1.04666	1.05432	1.53465	0.494631	1	0	0	1	0	0	1	0	0	0	0.05936	0.041145	17.2206
72	2011	25000000	83000000	50.12	-0.067149	0.365439	0.067149	0.365439	5.10227	5.53185	-0.05649	1.17152	6.58479	2.48491	5.89109	54.48	3.46309	7.78489	16.6955	11.2578	12.6288	9.54399	17.0029	11.8617	6.22871	14.7788	0.092656	10.0032	11.5584	8.75227	8.81418	1.01541	1.02194	1.02258	1.05987	0.460508	1	0	0	1	0	0	1	0	0	0	0.055054	0.136804	17.3437
72	2012	27000000	100000000	48.9	-0.055021	0.528476	0.055021	0.528476	5.25097	5.66898	-0.093061	1.32945	7.02465	2.3979	5.8966	52.92	4.83917	8.23084	16.8018	11.3509	12.7251	9.85338	17.112	11.8846	6.22733	14.9171	0.140205	8.23056	11.3877	8.81937	9.16702	1.0203	1.02242	1.01586	1.10261	0.429286	1	0	0	1	0	0	1	0	0	0	0.053439	0.128141	17.4617
72	2013	29000000	120000000	71.5	-0.015292	0.254464	0.015292	0.254464	5.24453	5.83221	-0.126035	0.282728	7.09838	2.63906	5.90072	51.61	5.29119	7.95472	17.6707	11.6881	12.7742	9.83703	17.219	11.7925	6.23009	15.0504	0.145727	8.19533	11.574	9.39499	9.22365	1.01204	1.01959	1.0243	1.14421	0.779589	1	0	0	1	0	0	1	0	0	0	0.050131	0.1323	17.581
72	2014	32000000	140000000	71.74	0.05069	0.32123	0.05069	0.32123	5.37342	5.9237	-0.137544	0.422762	7.41998	2.94444	5.90618	49.13	4.99033	8.01632	17.4729	11.5562	12.3922	10.1449	17.3333	11.4505	6.23146	15.1271	0.147493	8.07594	11.595	9.3119	9.26927	1.01472	1.01827	1.01733	1.15948	0.702858	1	0	0	1	0	0	1	0	0	0	0.030191	0.088895	17.6846
72	2015	35000000	160000000	69.893	0.096382	0.408868	0.096382	0.408868	5.59581	5.97995	-0.162558	0.498842	7.79482	3.78419	5.91296	47.71	4.68753	8.05198	17.2859	11.6282	12.0556	10.7257	17.4231	11.5764	6.23019	15.2739	0.155558	7.87283	11.5424	9.47247	9.46405	1.01334	1.01479	1.01572	1.19411	0.667182	1	0	0	1	0	0	1	0	0	0	0.020324	0.076908	17.796
72	2016	37000000	180000000	68.5	0.143967	0.416137	0.143967	0.416137	5.85447	6.19367	-0.172031	0.573827	7.99328	3.66356	5.92158	46.46	4.72732	8.41627	17.3835	11.7177	12.4293	11.287	17.5295	11.8089	6.23048	15.3172	0.265748	7.24514	11.7265	9.30119	9.46599	1.01591	1.0125	1.00454	1.20778	0.635394	1	0	0	1	0	0	1	0	0	0	0.028763	0.105373	17.917
72	2017	41000000	200000000	68.878	0.236677	0.504193	0.236677	0.504193	5.40416	6.19003	-0.171367	0.750111	7.95472	4.54329	5.93225	46.375	4.54886	8.51719	17.6408	11.8204	12.3087	10.2233	17.6751	12.045	6.22456	15.3747	0.346535	6.43964	11.882	9.22266	9.64459	1.00512	1.00154	0.991709	1.20681	0.571392	1	0	0	1	0	0	1	0	0	0	0.022607	0.102712	18.0171
72	2018	42000000	220000000	68.322	0.26189	0.461783	0.26189	0.461783	5.54845	6.24084	-0.178134	0.849551	7.95683	5.54518	5.9428	46.29	4.26924	8.58111	17.6423	11.9136	12.3975	10.5412	17.7488	11.9233	6.22059	15.4876	0.33002	5.23513	12.0165	9.72161	9.89938	1.00461	1.00542	0.999488	1.21674	0.540672	1	0	0	1	0	0	1	0	0	0	0.022732	0.126053	18.1374
72	2019	44000000	240000000	64.6	0.269018	0.551781	0.269018	0.551781	5.52235	6.3067	-0.185153	0.84932	7.8536	5.46383	5.95064	47.69	4.08597	8.5311	17.7418	11.9601	12.4792	10.4693	17.7538	11.8973	6.21661	15.5976	0.411178	4.49588	12.135	9.85545	10.3752	0.99755	1	0.99122	1.21578	0.533721	1	0	0	1	0	0	1	0	0	0	0.024497	0.133846	18.2691
72	2020	46000000	260000000	67.158	0.322409	0.528666	0.322409	0.528666	6.07459	6.93737			7.95648	5.82008	5.95842	46.33	3.01063	8.59969	17.8157	11.9046	13.1031	10.9928						2.02745	12.241	10.4438	10.5764	0.998675	1.00336	0.996228			1	0	0	1	0	0	1	0	0	0	0.025048	0.145783	18.442
73	2007	49000000	67000000	126.02	0.231331	-0.105782	0.231331	0.105782	5.48593	5.86445	0.023727	-0.039697	5.56452	0	6.4273	63.71	2.91676	8.43923	16.8408	11.4286	13.4821	10.3116	15.2306	7.88307	6.21862	13.7128	0.026113	26.9748	11.9347	7.93702	8.19699	0.965861	0.987383	1.04464	0.976822	1.04134	1	0	0	1	0	1	0	0	0	0	0.095565	0	17.794
73	2008	53000000	84000000	121.13	0.304105	-0.07817	0.304105	0.07817	5.44223	6.02718	-0.044879	-0.049385	6.30079	0	6.43775	62.01	3.65842	8.71752	17.0041	11.5793	13.6088	10.2157	15.4325	8.31508	6.23233	13.7691	0.029363	20.8518	12.0247	8.32118	8.58858	0.980681	0.994883	1.03947	1.04699	1.05195	1	0	0	1	0	1	0	0	0	0	0.084285	0	17.9589
73	2009	62000000	110000000	119.19	0.481798	0.013285	0.481798	0.013285	5.718	6.2041	-0.054415	-0.111926	6.90776	0	6.4481	58.75	4.18927	8.87291	17.7795	11.7164	13.6203	10.7938	15.5374	8.53169	6.23221	13.6987	0.033266	17.3523	12.1425	8.64083	8.97853	0.99339	1.00114	1.03171	1.05755	1.12603	1	0	0	1	0	1	0	0	0	0	0.072602	0	18.2588
73	2010	69000000	130000000	130.87	0.586566	-0.053082	0.586566	0.053082	5.93538	6.38437	-0.043886	-0.105138	7.1554	2.70805	6.45441	56.93	4.32506	8.99057	18.4451	11.4408	13.6571	11.2593	15.7249	8.74449	6.23386	14.1909	0.042119	58.4799	12.0881	9.12956	9.31749	0.990592	0.998671	1.02117	1.0459	1.11749	1	0	0	1	0	1	0	0	0	0	0.062606	0.16954	18.4339
73	2011	74000000	160000000	133.08	0.574563	-0.005234	0.574563	0.005234	6.13601	6.51646	0.014061	-0.055569	7.72665	2.07944	6.46147	55.59	5.34646	8.94455	18.3368	11.534	13.712	11.7001	15.9504	8.86954	6.24125	14.3936	0.05393	22.6113	12.0926	9.50844	9.6015	0.998474	1.00275	1.01678	0.986134	1.05884	1	0	0	1	0	1	0	0	0	0	0.054338	0.112993	18.5924
73	2012	81000000	200000000	133.7	0.600407	0.093308	0.600407	0.093308	6.27627	6.63036	0.071113	-0.045559	8.30721	2.89037	6.46941	54.13	5.9804	9.7189	18.3813	11.6442	13.7283	12.0225	16.1192	9.00933	6.24708	14.6154	0.063892	21.6071	12.1663	9.6849	10.1097	1.00589	1.00823	1.01605	0.933609	1.04773	1	0	0	1	0	1	0	0	0	0	0.048164	0.139213	18.7301
73	2013	86000000	230000000	293.4	0.620736	-0.410244	0.620736	0.410244	6.25916	6.73608	0.023954	0.13532	8.46062	2.83321	6.4782	52.63	6.29737	9.51333	18.6326	12.2011	13.676	11.9916	16.2293	9.15006	6.24417	14.76	0.069903	19.4357	12.2157	10.2963	10.1508	1.00538	1.00842	1.0141	0.976607	0.880809	1	0	0	1	0	1	0	0	0	0	0.041388	0.11726	18.8586
73	2014	90000000	270000000	315.42	0.65018	-0.454725	0.65018	0.454725	6.37133	6.80939	0.019064	0.187798	8.53778	3.29584	6.48844	50.09	5.8091	9.62238	18.6525	11.7747	13.6072	12.2817	16.2847	9.29707	6.26435	14.8483	0.076118	19.454	12.2524	10.3299	10.3106	1.00385	1.00607	1.00921	0.981293	0.841894	1	0	0	1	0	1	0	0	0	0	0.036246	0.119462	18.9658
73	2015	95000000	310000000	303.93	0.719395	-0.423989	0.719395	0.423989	6.53342	6.79893	0.164763	0.2148	9.16314	3.61092	6.49828	48.57	5.7839	9.7675	18.4695	11.8256	13.3047	12.87	16.3597	9.34084	6.25003	15.0231	0.094589	17.3282	12.2744	10.4676	10.5382	1.00464	1.00484	1.00595	0.858544	0.82318	1	0	0	1	0	1	0	0	0	0	0.025766	0.093041	19.073
73	2016	100000000	340000000	288.69	0.808747	-0.417882	0.808747	0.417882	6.66462	6.85602	0.234982	0.159918	9.4919	4.43082	6.51175	47.03	5.88705	9.84055	17.5867	11.8883	13.3052	13.3487	16.4548	8.31752	6.25958	15.1362	0.112811	12.6596	12.2981	10.4664	10.669	1.00453	1.00211	0.994666	0.809728	0.86213	1	0	0	1	0	1	0	0	0	0	0.025766	0.114166	19.2057
73	2017	110000000	350000000	290.972	0.9903	-0.397725	0.9903	0.397725	6.30725	6.75861	0.246482	0.216638	9.36298	4.63473	6.52942	47.53	7.00139	10.0069	18.7169	11.9808	13.0179	12.3224	16.4555	8.52536	6.25767	15.2266	0.145594	9.74795	12.3212	10.504	10.914	1.00221	0.9999	0.991058	0.802258	0.821937	1	0	0	1	0	1	0	0	0	0	0.017558	0.081376	19.2956
73	2018	110000000	370000000	290.125	1.15304	-0.41307	1.15304	0.41307	6.41154	6.77137	0.455273	0.248254	9.31236	5.38907	6.54679	48.03	7.79828	10.2421	18.862	12.0655	13.0225	12.6513	16.5324	8.63764	6.26149	15.3464	0.188931	7.12418	12.3437	10.9699	11.1383	1.0009	1	0.993677	0.687156	0.801119	1	0	0	1	0	1	0	0	0	0	0.016101	0.086769	19.397
73	2019	110000000	380000000	291.528	1.26298	-0.42232	1.26298	0.42232	6.36877	6.78854	0.446846	0.246081	9.03002	6.03787	6.56948	47.46	8.4793	10.4323	19.1469	12.0961	13.0423	12.4988	16.5987	8.78079	6.26149	15.3637	0.219466	5.82107	12.3658	11.0901	11.5988	0.999699	0.999699	0.994681	0.681396	0.798686	1	0	0	1	0	1	0	0	0	0	0.016552	0.09994	19.5232
73	2020	120000000	390000000	297.409	1.50546	-0.423407	1.50546	0.423407	7.00564	7.4674			9.20301	6.78784	6.59167	46.53	9.55501	10.1639	19.2724	11.9733	13.6944	13.1238						3.00069	12.3874	11.6947	11.883	0.999799	0.9999	0.995587			1	0	0	1	0	1	0	0	0	0	0.016093	0.109237	19.6502
74	2007	18000000	32000000	59.96	-0.175929	0.426238	0.175929	0.426238	4.2279	4.62284	0.533878	0.301562	4.06044	0	6.64418	56.68	2.89123	7.82844	15.5686	10.2219	12.6499	7.74106	15.3943	9.05134	5.04966	13.3572	0.083292	10.9088	11.1999	6.88959	7.02554	0.843131	0.913762	1.07918	0.651942	0.768308	1	0	0	1	0	0	1	0	0	0	0.112246	0	16.4959
74	2008	20000000	43000000	60.55	-0.165074	0.415035	0.165074	0.415035	4.25604	4.86523	0.498868	0.404583	4.82831	0.693147	6.64079	57.01	2.58971	7.86749	15.7024	10.3986	12.5904	7.79906	15.6252	9.333	5.04767	13.5397	0.104651	9.018	11.3312	7.20341	7.33824	1.14918	1.21352	1.34771	0.66717	0.711955	1	0	0	1	0	0	1	0	0	0	0.081265	0.056328	16.6652
74	2009	23000000	57000000	62.07	-0.11029	0.479397	0.11029	0.479397	4.58058	5.09319	0.305503	0.503108	4.99721	1.38629	6.63752	55.96	3.00455	7.92552	16.1613	10.5359	12.2085	8.47115	15.7447	9.90887	5.04639	13.781	0.123623	8.26972	11.4008	7.37337	7.88231	0.94635	0.987168	1.08562	0.765988	0.665288	1	0	0	1	0	0	1	0	0	0	0.047671	0.066086	16.9578
74	2010	26000000	72000000	63.11	-0.065517	0.510539	0.065517	0.510539	4.77542	5.2634	0.285047	0.645805	5.60212	1.79176	6.637	55.07	3.15464	7.96207	16.3083	10.7668	12.2359	8.875	15.9677	10.3123	5.04084	13.968	0.148995	7.59155	11.3223	8.09529	8.28652	0.961662	0.993913	1.05788	0.778181	0.607606	1	0	0	1	0	0	1	0	0	0	0.040249	0.072116	17.163
74	2011	28000000	88000000	65.99	-0.06121	0.564615	0.06121	0.564615	5.05968	5.48008	0.108095	0.625725	6.20456	1.38629	6.63844	54.45	3.11625	8.10862	16.5616	10.9332	12.286	9.47177	16.1617	10.4692	5.0389	14.1494	0.166712	8.15561	11.2189	8.55545	8.78676	0.991567	1.00696	1.04449	0.902449	0.61511	1	0	0	1	0	0	1	0	0	0	0.034294	0.047541	17.3076
74	2012	31000000	110000000	68.5	-0.052548	0.659051	0.052548	0.659051	5.20944	5.6127	0.024727	0.611744	6.50877	1.94591	6.63988	52.96	2.8011	8.58784	16.7127	11.043	12.3038	9.79289	16.2246	10.7394	5.03174	14.3784	0.195822	8.72653	11.2306	8.6771	8.58784	1.00316	1.01822	1.05117	0.97587	0.620446	1	0	0	1	0	0	1	0	0	0	0.030539	0.059426	17.4628
74	2013	33000000	130000000	183.9	-0.026132	-0.253793	0.026132	0.253793	5.25104	5.80624	0.016957	0.672989	6.67456	2.30259	6.64105	52.07	3.30766	8.57244	16.9959	11.0928	12.3404	9.88045	16.2951	10.8483	5.02585	14.4165	0.216678	7.87527	11.2421	8.82232	8.56865	1.00961	1.02218	1.0526	0.983326	0.597733	1	0	0	1	0	0	1	0	0	0	0.028114	0.064736	17.6241
74	2014	37000000	160000000	221.27	0.01776	-0.345918	0.01776	0.345918	5.39361	5.9346	0.001219	0.481954	6.78106	2.56495	6.64262	49.75	3.35415	8.40178	17.0499	11.2575	12.3479	10.1949	16.2762	11.0035	5.02388	14.4333	0.230263	5.85951	11.3009	8.58129	8.53817	1.00925	1.01535	1.03765	0.998782	0.674785	1	0	0	1	0	0	1	0	0	0	0.025046	0.064242	17.7533
74	2015	40000000	190000000	209.822	0.037584	-0.275454	0.037584	0.275454	5.65278	6.06324	0.567899	0.67326	7.58579	3.2581	6.64275	48.43	3.24045	8.45596	17.1622	11.3414	12.3526	10.7969	16.2705	9.19898	5.01867	14.0953	0.224853	5.21964	11.3292	8.82776	8.94624	1.01534	1.01544	1.03316	0.637796	0.597636	1	0	0	1	0	0	1	0	0	0	0.023457	0.076426	17.9094
74	2016	44000000	220000000	205.34	0.054255	-0.266753	0.054255	0.266753	5.88502	6.20694	1.57106	0.189823	7.91242	4.21951	6.64249	46.84	3.04756	8.51719	16.9964	11.4371	12.3831	11.3852	15.8525	8.7121	5.01063	14.135	0.306667	3.51834	11.4599	8.77709	8.97841	1.01523	1.01173	1.02593	0.388945	0.840461	1	0	0	1	0	0	1	0	0	0	0.023428	0.098856	18.0402
74	2017	48000000	250000000	209.741	0.104724	-0.235622	0.104724	0.235622	5.44605	6.2332	1.5671	0.056656	7.84971	4.27667	6.64118	46.845	3.36272	8.74989	17.6001	11.5523	12.3978	10.3068	15.8659	7.19818	4.99721	14.1201	0.297297	1.37624	11.5755	8.77277	9.13572	1.0087	1.00502	1.01638	0.389545	0.946382	1	0	0	1	0	0	1	0	0	0	0.021148	0.090443	18.1765
74	2018	50000000	280000000	210.04	0.121789	-0.24746	0.121789	0.24746	5.55918	6.26139	3.10631	0.196853	7.68294	5.14749	6.63726	46.85	4.30685	8.82468	17.7086	11.6555	12.4613	10.5562	15.9234	8.18507	4.98361	14.2307	0.294521	0.78671	11.6792	9.17998	9.49807	1.00041	1.00214	1.01436	0.243527	0.835525	1	0	0	1	0	0	1	0	0	0	0.020271	0.104344	18.2942
74	2019	55000000	310000000	161.141	0.164868	0.04431	0.164868	0.04431	5.51715	6.3077	3.09658	0.195398	7.72842	5.55296	6.63463	49.05	3.39386	8.88876	17.8484	11.7621	12.4932	10.4556	15.8709	8.37586	4.97673	14.3152	0.317241	0.590009	11.773	9.49454	9.97026	1.00306	1.00378	1.00347	0.236409	0.830684	1	0	0	1	0	0	1	0	0	0	0.019595	0.108813	18.4417
74	2020	59000000	350000000	166.368	0.199701	0.050629	0.199701	0.050629	6.06886	6.93847			7.79893	6.07993	6.632	47.49	3.79761	8.89289	18.0684	11.7745	13.1179	10.9784						0.465257	11.8588	10.0538	10.1528	0.999492	1.00285	1.00142			1	0	0	1	0	0	1	0	0	0	0.018895	0.114878	18.6124
75	2007	5300000	14000000	31.65	-0.408012	-0.318895	0.408012	0.318895	3.45277	3.84263	0.073561	0.421344	3.78419	0.693147	6.17691	46.73	1.55657	7.0579	14.2355	9.46164	11.2089	6.15653	14.718	8.87627	5.05191	12.7245	0.037238	4.3476	10.3325	5.3845	5.4161	1.31296	1.11196	0.770764	0.93148	0.70356	1	0	0	1	0	0	0	1	0	0	0.090763	0.062912	15.2024
75	2008	6000000	19000000	32.52	-0.427442	-0.32198	0.427442	0.32198	3.45789	4.06286	-0.05713	0.381875	4.04305	0.693147	6.18518	47.34	2.08551	7.28413	14.9654	9.64588	11.446	6.16579	14.9593	9.09313	5.06076	12.6525	0.036572	4.47533	10.228	5.52943	5.52943	1.30604	1.12559	1.01425	1.06059	0.723655	1	0	0	1	0	0	0	1	0	0	0.086597	0.060024	15.4057
75	2009	7500000	28000000	33.31	-0.375936	-0.222279	0.375936	0.222279	3.72921	4.25042	-0.078735	0.416063	4.26268	0	6.19318	46.29	1.84993	7.39142	14.58	9.86417	11.5521	6.72585	14.9715	8.52079	5.0763	13.142	0.144469	3.63267	10.2816	5.5835	5.9428	1.06584	0.947354	0.81674	1.08546	0.706183	1	0	0	1	0	0	0	1	0	0	0.07548	0	15.7379
75	2010	8900000	37000000	34	-0.342924	-0.168608	0.342924	0.168608	3.95207	4.45474	-0.10017	0.495768	4.48864	0	6.20294	45.68	2.10351	7.4524	15.2013	10.2031	11.6093	7.18484	15.1957	9.20372	5.11703	13.3541	0.092608	4.59067	10.4498	6.06146	6.09807	0.986723	0.931613	0.868737	1.11132	0.668553	1	0	0	1	0	0	0	1	0	0	0.062467	0	16.0629
75	2011	9800000	43000000	35.16	-0.31274	-0.125779	0.31274	0.125779	4.28807	4.71598	-0.047239	0.575162	4.90527	1.60944	6.2176	46.39	2.14558	7.5989	15.5611	10.3772	11.0184	7.89894	15.4181	9.10565	5.12337	13.6488	0.134219	5.9606	10.43	6.25767	6.40523	1.01603	0.953099	0.877363	1.04958	0.634855	1	0	0	1	0	0	0	1	0	0	0.027926	0.044945	16.1292
75	2012	11000000	52000000	35.5	-0.275105	-0.030339	0.275105	0.030339	4.40633	4.82812	-0.137719	0.630881	5.37064	1.94591	6.23068	45.91	2.39727	7.87778	15.6588	10.5042	11.203	8.14097	15.6573	8.56102	5.12456	13.8027	0.142772	5.33539	10.4305	6.69827	7.08757	1.10758	1.09999	1.17594	1.15972	0.613166	1	0	0	1	0	0	0	1	0	0	0.028879	0.056195	16.2976
75	2013	12000000	60000000	47.2	-0.220956	-0.112858	0.220956	0.112858	4.41585	5.01475	0.089013	0.715364	5.66643	2.56495	6.24533	45.22	2.44585	7.99867	15.954	10.4439	11.3736	8.1537	15.8102	9.04958	5.13226	13.8118	0.159386	5.70716	10.5345	7.07665	6.69084	1.08743	1.04532	0.976091	0.918263	0.582967	1	0	0	1	0	0	0	1	0	0	0.030175	0.077397	16.4307
75	2014	13000000	72000000	48.22	-0.191883	-0.101082	0.191883	0.101082	4.60695	5.20637	0.054767	0.690224	5.61677	2.3979	6.26035	45.26	2.66976	7.81803	15.9534	10.6982	11.4662	8.55378	15.9626	9.60918	5.13167	13.864	0.165387	6.24675	10.5485	6.86797	6.86693	1.04083	1.03414	1.0692	0.948077	0.591638	1	0	0	1	0	0	0	1	0	0	0.029821	0.071509	16.5559
75	2015	14000000	86000000	47.672	-0.175589	-0.034921	0.175589	0.034921	4.83807	5.30961	-0.065153	0.73893	6.02587	2.89037	6.27004	44.38	2.59204	7.88608	15.8619	10.7876	11.2911	9.07019	16.0039	9.83151	5.14726	14.0792	0.215166	5.46014	10.564	7.31588	7.43189	1.03899	1.01883	1.02618	1.06969	0.575066	1	0	0	1	0	0	0	1	0	0	0.023092	0.066746	16.6953
75	2016	15000000	100000000	47.48	-0.176951	-0.041123	0.176951	0.041123	5.01585	5.37893	-0.150018	0.739416	6.09131	3.09104	6.27664	44.18	2.68814	7.88231	15.9313	10.8778	10.9159	9.55321	16.1247	9.95228	5.15906	14.2213	0.212644	4.82009	10.5622	7.34601	7.6587	1.05003	1.03331	1.05115	1.1765	0.574906	1	0	0	1	0	0	0	1	0	0	0.015385	0.047555	16.8344
75	2017	16000000	120000000	45.656	-0.177053	0.032278	0.177053	0.032278	4.55349	5.4523	-0.165092	0.718316	6.20254	3.73767	6.27852	43.87	2.25485	8.01632	16.0992	10.9536	11.1691	8.45716	16.325	9.04133	5.16479	14.2707	0.611429	2.38477	10.5604	7.69029	8.03625	1.01431	1.0099	1.03315	1.19774	0.581965	1	0	0	1	0	0	0	1	0	0	0.018131	0.067768	17.0074
75	2018	17000000	130000000	47.279	-0.211055	-0.053053	0.211055	0.053053	4.67617	5.44327	-0.244136	0.773455	6.13988	4.33073	6.27852	43.56	2.36447	8.06149	16.239	11.0241	11.0078	8.73904	16.3114	8.53405	5.18178	14.3781	0.325843	1.24767	10.5586	8.09712	8.32652	1.00373	1.00863	1.02653	1.32299	0.563871	1	0	0	1	0	0	0	1	0	0	0.014407	0.062394	17.1901
75	2019	19000000	150000000	42.699	-0.184155	0.135419	0.184155	0.135419	4.61409	5.48196	-0.244908	0.767609	6.25575	5.0689	6.2804	43.43	3.01912	8.01632	16.3551	11.1494	11.0252	8.60004	16.3812	9.33838	5.19296	14.5114	0.377778	0.833508	10.5568	8.17329	8.66199	0.996529	0.990218	0.965184	1.31772	0.560042	1	0	0	1	0	0	0	1	0	0	0.013494	0.068401	17.3594
75	2020	19000000	180000000	43.474	-0.196885	0.130561	0.196885	0.130561	5.0755	6.03015			6.33859	5.34711	6.28227	41.87	1.66147	8.20522	15.0874	11.1747	11.5765	9.03005						1.55475	10.555	8.79921	8.89069	0.99071	0.985804	0.938831			1	0	0	1	0	0	0	1	0	0	0.013147	0.070297	17.5569
76	2007	6600000	14000000	35.08	-0.296231	-0.275867	0.296231	0.275867	3.11679	3.50136	-0.144101	0.044033	4.02535	0	6.27231	48.14	1.5111	7.03439	13.8564	9.5713	10.2625	5.46222	16.5852	11.0615	6.51627	14.1964	0.052109	4.67196	11.0729	5.54518	5.53733	1.11772	1.08944	1.0891	1.16836	0.957824	1	0	0	1	0	0	0	1	0	0	0.028456	0	15.1926
76	2008	7300000	20000000	38.17	-0.330274	-0.328602	0.330274	0.328602	3.14399	3.74307	-0.124886	0.170398	4.26268	0	6.27777	49.49	1.99529	6.99026	13.9075	9.74707	10.7247	5.51617	16.7702	11.4073	6.53161	14.3485	0.063521	4.44698	11.152	5.71703	5.94803	1.13872	1.07452	0.875582	1.14271	0.85441	1	0	0	1	0	0	0	1	0	0	0.034478	0	15.3234
76	2009	9000000	30000000	37.95	-0.298054	-0.225455	0.298054	0.225455	3.42447	3.94282	-0.147457	0.168751	4.85981	1.38629	6.2832	48.27	1.9564	7.08841	14.2033	9.9497	11.0255	6.09903	16.812	11.4246	6.54375	14.5315	0.080128	5.06722	11.2831	5.98141	6.09131	0.998022	0.993143	1.02307	1.17296	0.855614	1	0	0	1	0	0	0	1	0	0	0.037401	0.051849	15.7002
76	2010	10000000	41000000	39.28	-0.305706	-0.203135	0.305706	0.203135	3.68369	4.18813	-0.139712	0.169807	5.03044	1.60944	6.28488	46.62	0.217433	7.19068	14.6063	10.2702	11.5632	6.63182	16.9598	11.6992	6.55613	14.6519	0.093729	3.93139	11.139	6.23245	6.32794	0.961566	0.961083	1.00919	1.1624	0.854842	1	0	0	1	0	0	0	1	0	0	0.051282	0.082536	18.2495
76	2011	12000000	47000000	40.84	-0.230764	-0.14157	0.230764	0.14157	3.95679	4.40766	-0.143841	0.061089	5.3845	1.09861	6.29342	46.99	2.1064	7.28276	14.9352	10.4683	11.9953	7.19073	17.1124	12.0828	6.56681	14.9037	0.113534	4.75367	11.1189	6.5903	6.55108	0.973569	0.966759	0.967567	1.16801	0.942428	1	0	0	1	0	0	0	1	0	0	0.061911	0.068016	16.1097
76	2012	13000000	55000000	42.7	-0.167792	-0.080624	0.167792	0.080624	4.38793	4.83088	-0.162041	0.082787	5.57595	1.94591	6.30079	46.29	2.18921	8.00537	15.2338	10.5964	12.2648	8.07301	17.2104	12.2023	6.56484	15.0542	0.135268	4.66015	11.1141	6.73815	7.23056	1.03233	1.01628	0.98709	1.19338	0.923543	1	0	0	1	0	0	0	1	0	0	0.069698	0.135627	16.2778
76	2013	14000000	64000000	63.3	-0.102379	-0.239631	0.102379	0.239631	4.27372	4.89559	-0.207792	0.13826	5.67332	2.48491	6.30974	45.6	2.30651	7.6406	15.6425	10.5709	11.777	7.84607	17.2626	12.3117	6.54002	15.1329	0.199336	4.46287	11.1106	7.39265	7.21156	1.0016	1.02114	1.04274	1.26229	0.878534	1	0	0	1	0	0	0	1	0	0	0.037408	0.092956	16.4367
76	2014	16000000	76000000	74.27	-0.03375	-0.306082	0.03375	0.306082	4.45929	5.08462	-0.249561	0.095714	5.77765	1.38629	6.32185	44.23	2.4597	7.7698	15.877	10.8344	11.6941	8.23333	17.3073	12.3927	6.54564	15.2338	0.215455	4.29262	11.1168	7.65302	7.73587	0.978424	0.986501	0.985616	1.33255	0.912647	1	0	0	1	0	0	0	1	0	0	0.029988	0.041572	16.599
76	2015	18000000	91000000	72.516	0.001873	-0.232674	0.001873	0.232674	4.71497	5.2294	-0.295083	0.104874	5.74939	2.94444	6.33221	42.86	2.35136	7.84932	15.999	10.9413	11.7067	8.77066	17.362	12.4505	6.59092	15.3794	0.215526	6.8335	11.1274	8.07558	8.11761	0.986343	1.00108	1.01756	1.41861	0.905081	1	0	0	1	0	0	0	1	0	0	0.027542	0.081094	16.7412
76	2016	20000000	110000000	68.75	0.008614	-0.191473	0.008614	0.191473	4.93208	5.38476	-0.329039	0.085708	6.01127	3.3322	6.33859	41.61	1.92153	7.95858	16.0962	11.0421	11.6625	9.24174	17.4584	12.5017	6.60259	15.4582	0.206242	2.51386	11.1513	7.90692	8.17836	0.970901	0.988318	1.03621	1.4904	0.921058	1	0	0	1	0	0	0	1	0	0	0.025309	0.084333	16.9528
76	2017	21000000	120000000	64.533	-0.009736	-0.123463	0.009736	0.123463	4.43848	5.4338	-0.355418	0.047801	5.86363	3.61092	6.33505	41.745	2.15353	8.11073	16.1771	11.1247	11.677	8.19046	17.5744	12.5057	6.60259	15.5191	0.263229	1.82034	11.1746	7.97865	8.47199	0.96294	0.979738	1.02761	1.55139	0.95438	1	0	0	1	0	0	0	1	0	0	0.023898	0.086292	17.1439
76	2018	22000000	140000000	47.138	-0.022781	0.174743	0.022781	0.174743	4.60123	5.48771	-0.381523	0.059921	5.97381	4.2485	6.32972	41.88	1.92076	8.25323	15.9798	11.201	11.6802	8.53133	17.653	12.5916	6.60665	15.603	0.37027	1.11884	11.1974	8.5307	8.66561	0.960737	0.985656	1.02293	1.61688	0.943467	1	0	0	1	0	0	0	1	0	0	0.021722	0.092286	17.3131
76	2019	23000000	160000000	45.932	-0.041959	0.239091	0.041959	0.239091	4.56453	5.54141	-0.388874	0.051653	6.2653	4.8752	6.32972	41.78	1.71407	8.33567	16.0898	11.2714	11.5603	8.4592	17.7345	12.5805	6.61338	15.6836	0.316779	0.678963	11.2196	8.63177	9.11614	0.980845	0.999153	1.0146	1.61065	0.936552	1	0	0	1	0	0	0	1	0	0	0.018686	0.091098	17.4692
76	2020	24000000	190000000	44.945	-0.061701	0.27863	0.061701	0.27863	5.02099	6.09555			6.53814	5.01064	6.32972	40.52	1.47295	8.41848	16.0476	11.3795	12.1383	8.88216						0.238983	11.2414	9.21433	9.31019	0.982307	0.99508	0.984192			1	0	0	1	0	0	0	1	0	0	0.015679	0.078564	17.6508
77	2007	12000000	20000000	50.22	-0.186585	0.230419	0.186585	0.230419	3.32594	3.71552	0.352447	0.564331	3.58352	0	6.69444	46.98	1.91994	7.36518	14.5225	9.7402	11.3032	5.89274	14.8689	8.71964	5.65627	12.8049	0.027275	2.10276	10.741	6.12249	6.22851	1.0521	1.13339	1.33149	0.7394	0.639251	1	0	0	1	0	0	0	1	0	0	0.044963	0	15.6464
77	2008	13000000	29000000	50.35	-0.231408	0.209527	0.231408	0.209527	3.41708	4.02198	0.279483	0.574881	3.7612	0	6.69703	48.55	1.52941	7.42178	14.6616	9.89217	11.4552	6.08119	15.0942	9.17378	5.66369	13.2176	0.028914	1.72514	10.9323	6.38688	6.39192	0.898398	0.932344	1.01151	0.781566	0.634969	1	0	0	1	0	0	0	1	0	0	0.04089	0	15.7855
77	2009	15000000	41000000	51.8	-0.206385	0.316372	0.206385	0.316372	3.70735	4.22869	0.166861	0.57015	4.47734	0	6.6995	48.19	2.16826	7.46794	14.9612	10.0693	11.5557	6.6807	15.2146	9.32679	5.67205	13.5796	0.040764	1.72549	10.9272	6.46614	6.72982	1.0031	0.995706	1.02863	0.857	0.636882	1	0	0	1	0	0	0	1	0	0	0.037193	0	16.1511
77	2010	17000000	55000000	51.91	-0.206091	0.375586	0.206091	0.375586	3.89729	4.4021	0.053919	0.584065	4.72739	2.19722	6.70221	47.01	2.06263	7.50988	15.339	10.3622	11.778	7.07024	15.4648	9.64465	5.67319	13.7627	0.125619	1.88346	10.9458	6.79794	6.89366	0.960387	0.968152	1.00777	0.948839	0.631287	1	0	0	1	0	0	0	1	0	0	0.037828	0.083117	16.3884
77	2011	19000000	65000000	52.78	-0.16809	0.478586	0.16809	0.478586	4.19152	4.64055	0.121125	0.572779	5.0814	1.79176	6.70735	47.13	2.92262	7.60639	15.7266	10.5512	12.0364	7.67252	15.6904	9.7473	5.68799	14.0214	0.10745	2.1998	10.9205	7.06561	7.09755	0.948981	0.96214	1.01489	0.891961	0.635817	1	0	0	1	0	0	0	1	0	0	0.039335	0.07048	16.5619
77	2012	21000000	78000000	53.8	-0.132483	0.608831	0.132483	0.608831	4.40223	4.84487	0.103188	0.682904	5.35186	1.94591	6.71125	47.21	3.40488	7.84737	15.7807	10.6729	12.2601	8.10248	15.845	9.95911	5.69676	14.177	0.104062	2.37703	10.9084	7.09091	7.41638	0.983739	0.998254	1.05369	0.906464	0.594211	1	0	0	1	0	0	0	1	0	0	0.042711	0.083112	16.7232
77	2013	23000000	93000000	88.6	-0.085554	0.188817	0.085554	0.188817	4.42361	5.043	-0.075568	0.891877	5.72359	1.60944	6.71308	47.07	3.56143	7.88307	16.0668	10.6497	11.9511	8.15237	15.9813	10.1135	5.70545	14.2646	0.113145	2.63964	10.9131	7.66809	7.53102	1.00152	1.01533	1.05633	1.08174	0.528576	1	0	0	1	0	0	0	1	0	0	0.027617	0.044448	16.8973
77	2014	25000000	110000000	87.32	-0.058725	0.251546	0.058725	0.251546	4.61343	5.21778	-0.11535	0.961627	5.54908	1.60944	6.71684	46.47	3.91761	7.94839	16.2677	10.8802	11.5592	8.56272	16.0817	8.67931	5.69205	14.3926	0.145025	2.6885	10.9345	7.78281	7.89544	0.976523	0.990076	1.01185	1.13039	0.509781	1	0	0	1	0	0	0	1	0	0	0.016773	0.026995	17.0612
77	2015	28000000	140000000	89.219	-0.05125	0.299162	0.05125	0.299162	4.94059	5.39243	-0.059682	0.983128	6.04737	2.3979	6.71938	45.66	3.87373	8.08733	16.3818	10.9733	11.2837	9.30299	16.1477	8.77555	5.70515	14.4628	0.143138	2.44156	10.9558	8.22175	8.39344	0.985029	0.997786	1.02225	1.06347	0.504254	1	0	0	1	0	0	0	1	0	0	0.011757	0.028193	17.2318
77	2016	30000000	160000000	87.43	-0.072503	0.295715	0.072503	0.295715	5.14074	5.50386	-0.169252	0.914379	6.71538	3.61092	6.72022	44.8	4.43087	8.11672	16.5001	11.0553	11.1658	9.80493	16.2206	8.85338	5.71703	14.5865	0.180921	1.75548	11.1511	8.45041	8.74942	0.998018	0.998018	0.992698	1.20373	0.522362	1	0	0	1	0	0	0	1	0	0	0.010258	0.03704	17.4262
77	2017	31000000	190000000	83.391	-0.078705	0.405889	0.078705	0.405889	4.74039	5.59024	-0.193751	0.990037	7.19893	3.68888	6.71901	44.6	3.34501	8.25323	16.5569	11.151	11.2754	8.85539	16.3291	8.06275	5.71703	14.6358	0.194079	1.13283	11.3143	8.80612	9.35859	1.00403	1.00072	0.990499	1.24031	0.502503	1	0	0	1	0	0	0	1	0	0	0.010476	0.038645	17.5703
77	2018	33000000	220000000	80.447	-0.096424	0.423692	0.096424	0.423692	4.86444	5.63887	-0.124626	1.01825	7.25276	4.45435	6.71538	44.4	3.38599	8.43815	16.3932	11.2383	11.4221	9.11527	16.4274	8.30177	5.72031	14.7252	0.219672	0.674798	11.4546	9.41752	9.60643	0.996724	0.998362	0.988123	1.14237	0.49548	1	0	0	1	0	0	0	1	0	0	0.011012	0.049053	17.7048
77	2019	34000000	250000000	59.944	-0.1464	0.898458	0.1464	0.898458	4.85718	5.70621	-0.129359	1.00894	7.27656	4.89784	6.71296	41.59	3.03583	8.51519	16.6336	11.2791	11.4221	9.09919	16.585	8.21528	5.72031	14.8461	0.259016	0.488689	11.5777	9.45093	9.74044	0.999692	0.999589	0.980376	1.13436	0.487394	1	0	0	1	0	0	0	1	0	0	0.011048	0.054109	17.8881
77	2020	35000000	290000000	60.12	-0.162766	0.919116	0.162766	0.919116	5.3429	6.27683			7.39265	5.22575	6.71052	39.96	2.74755	8.69618	16.7685	11.3934	11.9932	9.55415						0.302522	11.6872	9.82919	9.96171	0.999898	0.997441	0.966117			1	0	0	1	0	0	0	1	0	0	0.01058	0.055291	18.0564
78	2007	11000000	17000000	36.47	-0.10372	0.771753	0.10372	0.771753	3.72626	4.1168	0.141575	0.451352	4.26268	1.38629	6.12512	57.02	2.41971	7.58121	14.6409	10.2606	11.3796	6.72124	14.7983	8.75163	5.36443	12.6143	0.026276	13.2661	11.2401	6.81344	6.85646	0.962684	1.00639	1.05125	0.875983	0.689013	1	0	0	1	0	0	0	1	0	0	0.050726	0.070321	15.8314
78	2008	13000000	24000000	37.2	-0.134219	0.755934	0.134219	0.755934	3.79354	4.4022	-0.076991	0.398641	4.7185	0	6.12752	57.06	2.41884	7.63675	15.0965	10.4411	12.0553	6.85493	15.0657	9.09807	5.37426	12.9232	0.032502	12.5127	11.2711	7.00579	7.06305	0.95421	0.980019	1.01629	1.08341	0.71498	1	0	0	1	0	0	0	1	0	0	0.075929	0	16.0009
78	2009	15000000	33000000	38.65	-0.062394	0.867404	0.062394	0.867404	4.08295	4.60755	-0.29229	0.366945	5.10595	0.693147	6.1297	56.13	2.57254	7.76514	16.1082	10.607	12.3308	7.44688	15.1289	9.50391	5.3833	13.2042	0.040016	12.5053	11.2389	7.11477	7.43956	0.969799	0.994403	1.04688	1.41301	0.731558	1	0	0	1	0	0	0	1	0	0	0.083369	0.057787	16.311
78	2010	17000000	42000000	40.09	-0.039268	0.860669	0.039268	0.860669	4.36793	4.87326	-0.217788	0.603861	5.28827	2.3979	6.12905	55.14	3.36127	7.71065	15.3131	10.8155	12.4574	8.02938	15.345	9.86417	5.39162	13.3989	0.066465	10.0127	11.2586	7.64108	7.69303	0.991972	1.01984	1.04404	1.27843	0.623496	1	0	0	1	0	0	0	1	0	0	0.078081	0.18723	16.5142
78	2011	18000000	52000000	42.11	-0.047517	0.922559	0.047517	0.922559	4.62961	5.0718	-0.223556	0.771896	5.61313	2.07944	6.13036	54.29	3.6658	7.66341	15.5881	10.9844	12.2561	8.57144	15.5292	10.313	5.40178	13.6796	0.081279	8.54893	11.2616	7.78489	7.76769	0.982332	0.990075	0.975134	1.28792	0.564367	1	0	0	1	0	0	0	1	0	0	0.051631	0.107364	16.6593
78	2012	20000000	65000000	42.9	-0.050904	1.07326	0.050904	1.07326	4.81692	5.24686	-0.302654	0.80705	6.12687	2.63906	6.12949	53	3.44485	7.94485	15.7505	11.0927	12.2728	8.96033	15.6409	10.5397	5.38587	13.8974	0.10536	6.98619	11.3367	7.80221	8.06243	1.03121	1.03143	1.01107	1.43401	0.553388	1	0	0	1	0	0	0	1	0	0	0.046013	0.121432	16.8145
78	2013	22000000	79000000	101.1	-0.026989	0.065524	0.026989	0.065524	4.75992	5.36559	-0.320916	0.750931	6.0845	2.77259	6.12927	52.08	3.2774	8.09255	16.2277	11.1661	12.1853	8.84443	15.7666	10.735	5.36831	13.8991	0.130536	6.94887	11.311	8.31459	8.14613	1.01947	1.02932	1.02713	1.47257	0.571125	1	0	0	1	0	0	0	1	0	0	0.037304	0.103428	16.969
78	2014	24000000	95000000	113.28	0.023884	0.016622	0.023884	0.016622	4.8828	5.4708	-0.362148	0.706244	6.04973	3.09104	6.13253	51	3.07377	7.98514	16.2259	11.3224	11.8406	9.12118	15.8432	10.9047	5.37203	13.964	0.162564	6.72993	11.3016	8.1716	8.31263	1.01571	1.02488	1.0275	1.56776	0.586083	1	0	0	1	0	0	0	1	0	0	0.023053	0.071257	17.1233
78	2015	26000000	120000000	108.425	0.02402	0.114211	0.02402	0.114211	5.11947	5.53794	-0.390399	0.894457	6.56386	3.43399	6.13383	50.09	2.97891	8.07434	16.2753	11.4036	11.3485	9.71165	15.8442	11.0017	5.37759	14.0889	0.170901	6.43529	11.309	8.50654	8.54071	1.00722	1.01339	1.01923	1.64042	0.527856	1	0	0	1	0	0	0	1	0	0	0.013155	0.045175	17.2481
78	2016	29000000	140000000	102.13	0.023076	0.178838	0.023076	0.178838	5.36323	5.73808	-0.43071	0.788737	6.65028	3.3673	6.1334	49.39	2.56383	8.17188	16.3016	11.5044	11.6985	10.2315	15.8937	11.0787	5.3799	14.1708	0.193548	2.30511	11.2954	8.4927	8.61903	1.00242	1.00632	1.00653	1.75657	0.559054	1	0	0	1	0	0	0	1	0	0	0.017973	0.06052	17.3732
78	2017	31000000	160000000	98.13	0.043123	0.301306	0.043123	0.301306	4.89307	5.76661	-0.457705	0.747553	6.89061	4.27667	6.1334	48.69	2.95101	8.28147	16.4372	11.6087	11.702	9.15331	16.0391	11.1291	5.3799	14.2393	0.239631	1.69883	11.2816	8.51999	9.14995	1.0022	1.0047	1.00962	1.84402	0.572229	1	0	0	1	0	0	0	1	0	0	0.016105	0.068876	17.5063
78	2018	33000000	180000000	97.064	0.023952	0.284816	0.023952	0.284816	5.0329	5.79868	-0.470604	0.946473	7.13409	5.01728	6.12905	47.99	2.84884	8.44891	16.3914	11.7031	11.7121	9.45959	16.1032	10.1541	5.38449	14.3265	0.279817	2.36504	11.2677	9.20342	9.40071	1.00414	1.00766	1.00652	1.88894	0.51375	1	0	0	1	0	0	0	1	0	0	0.014775	0.074129	17.6508
78	2019	35000000	210000000	85.81	-0.002845	0.487198	0.002845	0.487198	4.99525	5.87457	-0.478899	0.942484	7.19818	5.0876	6.12687	47.49	2.83356	8.60886	16.5027	11.7665	11.8405	9.36458	16.1932	10.2675	5.38907	14.4574	0.305936	1.47383	11.2535	9.36126	9.88481	1.00801	1.01353	1.01436	1.88585	0.513097	1	0	0	1	0	0	0	1	0	0	0.016363	0.083246	17.7998
78	2020	36000000	240000000	86.854	-0.030781	0.475156	0.030781	0.475156	5.49477	6.46202			7.29777	5.53733	6.12468	46.06	1.86597	8.65869	16.581	11.7965	12.4325	9.83281						0.611592	11.2391	9.98617	9.97357	1.006	1.01386	1.01459			1	0	0	1	0	0	0	1	0	0	0.017731	0.098181	17.9554
79	2007	10000000	15000000	34.8	-0.061949	0.637458	0.061949	0.637458	3.78791	4.1793	0.179428	0.154558	4.23411	0.693147	5.5936	59.81	2.17647	7.3518	14.6156	10.7121	11.5745	6.84673	15.7228	9.95428	6.28777	13.6069	0.048677	19.8799	11.2804	6.28972	6.52209	0.916807	0.981398	1.0934	0.847869	0.866132	1	0	0	1	0	0	0	1	0	0	0.06702	0.046454	15.8811
79	2008	11000000	20000000	36.24	-0.067201	0.546721	0.067201	0.546721	3.75773	4.36381	-0.009567	0.136587	4.77912	1.38629	5.59471	59.89	2.56208	7.44249	14.8694	10.8665	11.6967	6.78353	15.8213	9.3299	6.29288	14.9611	0.040976	16.1341	11.3323	6.65801	6.86797	1.05418	1.09083	1.19615	1.00966	0.879827	1	0	0	1	0	0	0	1	0	0	0.059272	0.082168	16.0358
79	2009	13000000	29000000	36.62	-0.024066	0.702036	0.024066	0.702036	4.0201	4.54153	-0.21519	0.163735	5.42495	0	5.59583	58.2	3.05634	7.52348	15.1983	11.0362	11.8781	7.32193	15.9199	10.1592	6.30014	14.7962	0.050104	15.3384	11.3695	6.92264	7.21671	1.09929	1.11436	1.17794	1.27419	0.859302	1	0	0	1	0	0	0	1	0	0	0.058862	0	16.3701
79	2010	15000000	39000000	37.26	-0.048205	0.71123	0.048205	0.71123	4.24685	4.74895	-0.244591	0.263116	5.88053	0.693147	5.59953	56.38	3.29414	7.59488	15.4066	11.0553	11.992	7.78694	16.0775	9.62	6.29503	15.0548	0.062661	14.6613	11.368	7.33563	7.34213	1.041	1.05264	1.10608	1.32379	0.791693	1	0	0	1	0	0	0	1	0	0	0.054991	0.038117	16.5649
79	2011	16000000	46000000	39.27	-0.046923	0.736985	0.046923	0.736985	4.50007	4.94365	-0.212562	0.440306	6.36303	1.60944	5.60323	55.05	3.45213	7.67925	15.7545	11.2116	12.1049	8.30706	16.2913	10.3667	6.29785	14.5743	0.082339	22.5807	11.3852	7.47307	7.50163	1.03621	1.03565	1.04973	1.26994	0.694297	1	0	0	1	0	0	0	1	0	0	0.050508	0.081289	16.6989
79	2012	18000000	57000000	40.7	-0.015196	0.878943	0.015196	0.878943	4.7913	5.22324	-0.18337	0.413584	6.80683	2.56495	5.60433	53.97	4.35176	7.9266	15.8426	11.3344	12.3078	8.90567	16.4156	9.95323	6.30152	14.734	0.115512	18.3143	11.3187	7.49443	7.96589	1.04226	1.04137	1.06024	1.22454	0.707422	1	0	0	1	0	0	0	1	0	0	0.053134	0.136286	16.8472
79	2013	19000000	69000000	46.7	0.017127	0.990782	0.017127	0.990782	4.67231	5.29775	-0.220747	0.243984	6.85435	2.3979	5.60433	52.93	3.73948	7.84737	16.0469	11.5864	12.6433	8.65114	16.4932	10.0914	6.30518	14.8824	0.118743	16.4258	11.3272	8.18535	8.1191	1.05449	1.05938	1.06928	1.28328	0.803869	1	0	0	1	0	0	0	1	0	0	0.065518	0.157106	16.9786
79	2014	21000000	84000000	50.73	0.04238	0.914319	0.04238	0.914319	4.81007	5.40338	-0.208547	0.219549	7.12448	2.3979	5.60543	50.15	3.80682	7.94768	16.5129	11.5391	11.7715	8.96968	16.5755	10.0425	6.30773	14.8961	0.14395	14.2133	11.3411	8.37263	8.33207	1.04144	1.04242	1.04905	1.2635	0.819975	1	0	0	1	0	0	0	1	0	0	0.02446	0.058652	17.1038
79	2015	23000000	100000000	50.5	0.030051	0.999908	0.030051	0.999908	5.09761	5.56684	-0.214464	0.145139	7.81642	2.99573	5.60543	49.31	3.51848	8.00737	16.3102	11.6114	11.7793	9.59671	16.6489	10.0528	6.30167	14.9281	0.183325	12.0648	11.3544	8.48818	8.64576	1.04371	1.0361	1.03268	1.27302	0.873257	1	0	0	1	0	0	0	1	0	0	0.023209	0.069529	17.2109
79	2016	25000000	120000000	47.97	0.018947	1.07341	0.018947	1.07341	5.35554	5.74642	-0.239986	0.151536	8.01202	3.66356	5.6058	48.79	3.71411	8.05516	16.2015	11.7003	11.8135	10.1882	16.7226	9.81137	6.30079	15.0246	0.233028	8.45755	11.3792	8.61232	8.77462	1.03341	1.02087	0.997576	1.31577	0.868406	1	0	0	1	0	0	0	1	0	0	0.023401	0.085732	17.3548
79	2017	25000000	140000000	43.06	-0.041182	1.25129	0.041182	1.25129	4.84152	5.7526	-0.217165	0.131804	7.89915	3.85015	5.60212	48.795	3.27261	8.15479	16.2662	11.7261	11.815	9.0343	16.8479	9.24281	6.286	15.1104	0.277467	2.34193	11.4034	8.59026	9.06416	1.02077	1.01065	0.991648	1.27741	0.883545	1	0	0	1	0	0	0	1	0	0	0.022773	0.087681	17.4698
79	2018	24000000	160000000	38.432	-0.114238	1.30511	0.114238	1.30511	4.98493	5.70011	-0.206341	0.066127	7.94165	4.39445	5.60212	48.8	4.04014	8.27129	16.3896	11.7512	11.3711	9.39257	16.9527	10.2742	6.28413	15.222	0.313433	1.84766	11.427	9.0816	9.12565	1.01801	1.01436	1.00281	1.25999	0.937975	1	0	0	1	0	0	0	1	0	0	0.014178	0.062306	17.6111
79	2019	24000000	180000000	37.592	-0.173377	1.29617	0.173377	1.29617	4.92843	5.66082	-0.21521	0.057085	7.73412	4.84419	5.59842	48.58	3.92708	8.32361	16.3919	11.7674	11.0968	9.30316	17.1675	9.7954	6.27476	15.3272	0.346516	1.5776	11.45	9.07532	9.57297	1.01054	1.00887	0.988834	1.25553	0.931685	1	0	0	1	0	0	0	1	0	0	0.011025	0.053407	17.7829
79	2020	25000000	210000000	36.79	-0.199998	1.32976	0.199998	1.32976	5.42128	6.2269			7.72709	5.15906	5.59471	47.13	3.31248	8.70284	16.5414	11.7874	11.6516	9.76831						1.48724	11.4726	9.66224	9.71269	1.00374	1.00841	0.993562			1	0	0	1	0	0	0	1	0	0	0.007378	0.038064	17.9273
80	2007	10000000	17000000	33.94	-0.180859	0.846578	0.180859	0.846578	3.67963	4.06945	0.229624	0.956276	3.93183	0	6.2194	58.25	1.9455	7.05962	14.7085	10.083	11.2263	6.62631	15.6554	10.0413	5.64679	13.0473	0.054327	7.15888	10.4482	6.39192	6.37673	0.938992	0.981749	1.03089	0.813257	0.511175	1	0	0	1	0	0	0	1	0	0	0.047502	0	15.6934
80	2008	11000000	23000000	34.89	-0.225629	0.756795	0.225629	0.756795	3.82463	4.42866	0.184271	0.957408	4.06044	0	6.2194	57.99	2.15228	7.15149	15.6307	10.2343	11.5616	6.92258	15.8608	10.8449	5.65087	13.2563	0.062121	10.1045	10.5915	6.53088	6.53669	0.94291	0.975832	1.04106	0.844401	0.51088	1	0	0	1	0	0	0	1	0	0	0.052292	0	15.886
80	2009	13000000	33000000	35.52	-0.189131	0.924828	0.189131	0.924828	4.10246	4.61853	0.145059	0.901298	4.70953	0	6.2194	56.78	2.14395	7.29438	15.5168	10.4093	11.5677	7.49589	15.9727	10.5017	5.65515	13.4988	0.073138	9.97343	10.6878	6.61473	7.01212	1.0021	0.99626	1.03121	0.873317	0.525957	1	0	0	1	0	0	0	1	0	0	0.043442	0	16.2668
80	2010	15000000	45000000	37.15	-0.181646	0.95354	0.181646	0.95354	4.34836	4.84511	0.130921	0.874531	5.23644	1.09861	6.22317	54.95	2.03123	7.38771	15.7135	10.6946	11.8223	7.99951	16.1429	10.4613	5.66268	13.7624	0.081342	9.14982	10.7582	7.09589	7.09506	1.00597	0.997746	1.02885	0.884235	0.533467	1	0	0	1	0	0	0	1	0	0	0.045022	0.049462	16.497
80	2011	17000000	51000000	39.4	-0.133939	1.00376	0.133939	1.00376	4.63398	5.06734	0.410928	0.782715	5.54518	0.693147	6.22634	54	2.01522	7.42357	15.9061	10.8666	11.8617	8.5928	16.3121	10.5453	5.66643	14.0335	0.107992	9.11318	10.7694	7.26683	7.42058	1.0129	1.01032	1.03275	0.708753	0.560942	1	0	0	1	0	0	0	1	0	0	0.037785	0.02619	16.6635
80	2012	18000000	61000000	40.9	-0.092648	1.12069	0.092648	1.12069	4.73188	5.15558	-0.020792	0.671377	5.82895	1.79176	6.22792	53.1	1.93393	7.5632	16.13	10.9747	11.8846	8.79769	16.4201	10.6483	5.66331	14.1378	0.13537	8.98203	10.7895	7.42237	8.21121	1.04238	1.05241	1.10133	1.02123	0.598309	1	0	0	1	0	0	0	1	0	0	0.033884	0.060711	16.8152
80	2013	20000000	73000000	94.8	-0.048102	0.112432	0.048102	0.112432	4.66558	5.26153	-0.026924	0.447716	5.5835	2.30259	6.22871	52.35	2.24235	7.6857	16.3855	10.9885	11.7925	8.66203	16.5237	10.8779	5.67023	14.2745	0.151672	8.6919	10.8014	8.33351	7.9882	1.0262	1.05274	1.08625	1.02767	0.690743	1	0	0	1	0	0	0	1	0	0	0.027241	0.062724	16.9701
80	2014	22000000	88000000	107.26	-0.008694	0.036243	0.008694	0.036243	4.769	5.34381	-0.056315	0.535562	5.826	1.79176	6.23088	50.36	2.06121	7.79934	16.3871	11.1942	11.4505	8.90331	16.5955	10.9561	5.68324	14.3329	0.176931	9.36997	10.8058	8.39525	8.3905	1.03448	1.05188	1.07207	1.05968	0.651227	1	0	0	1	0	0	0	1	0	0	0.01712	0.030674	17.1302
80	2015	24000000	110000000	107.172	-0.007835	0.095743	0.007835	0.095743	5.05352	5.51212	-0.091856	0.571459	6.29527	2.83321	6.23088	49.11	2.60758	7.85166	16.3397	11.2832	11.5764	9.52172	16.6314	10.9656	5.69019	14.4327	0.175705	5.90461	10.9369	8.50593	8.60502	1.01167	1.01927	1.02998	1.10115	0.636351	1	0	0	1	0	0	0	1	0	0	0.017995	0.050984	17.29
80	2016	26000000	130000000	110	-0.013392	0.068283	0.013392	0.068283	5.33819	5.73254	-0.13066	0.52006	6.85857	2.83321	6.23048	47.15	2.59506	7.9047	16.0824	11.3888	11.8089	10.1475	16.7073	10.9657	5.70378	14.5337	0.213333	2.61033	10.9887	8.56484	8.71834	1.02605	1.01956	1.00468	1.1503	0.657869	1	0	0	1	0	0	0	1	0	0	0.021772	0.061685	17.4147
80	2017	29000000	150000000	114.031	0.013091	0.110649	0.013091	0.110649	4.92399	5.84556	-0.144985	0.616421	6.82111	3.66356	6.22851	47.4	2.79526	7.96901	16.7751	11.5045	12.045	9.19665	16.8157	11.0447	5.71703	14.6582	0.246711	2.0254	11.0379	8.66008	9.26804	1.01333	1.00588	0.984674	1.16957	0.618651	1	0	0	1	0	0	0	1	0	0	0.024227	0.088756	17.5469
80	2018	31000000	170000000	113.961	-0.017003	0.082624	0.017003	0.082624	5.09211	5.87523	-0.159528	0.659468	7.04752	4.61512	6.22258	47.65	2.8408	8.13447	16.9857	11.6081	11.9233	9.56958	16.9075	9.96185	5.72685	14.7693	0.263844	1.82824	11.0849	9.29872	9.4547	1.0108	1.00177	0.962194	1.18981	0.602603	1	0	0	1	0	0	0	1	0	0	0.019529	0.090127	17.6834
80	2019	30000000	200000000	94.622	-0.109124	0.252935	0.109124	0.252935	5.05718	5.92265	-0.166309	0.656091	6.90975	4.91998	6.2186	49.21	2.98701	8.20522	16.978	11.6149	11.8973	9.49518	16.7854	9.83585	5.7301	14.7993	0.288961	1.33898	11.1297	9.35071	9.66396	1.00801	1.00864	0.990112	1.18795	0.60104	1	0	0	1	0	0	0	1	0	0	0.019738	0.09711	17.8286
80	2020	31000000	230000000	92.741	-0.140386	0.284939	0.140386	0.284939	5.5629	6.51492			7.25347	5.20949	6.21461	47.83	1.83806	8.16905	17.1678	11.6746	12.4921	9.96994						0.457671	11.1726	9.77911	9.92872	1.00619	1.00361	0.972268			1	0	0	1	0	0	0	1	0	0	0.018565	0.096712	17.9721
81	2007	4700000	10000000	19.66	-0.317814	0.067745	0.317814	0.067745	2.55278	2.92524	-0.426433	0.185462	1.09861	0	6.2742	45.98	1.15405	6.25575	13.4154	9.23181	8.90028	4.27391	15.6371	11.2089	6.17842	13.6006	0.033299	2.6685	9.64141	4.31749	4.62497	0.799283	0.94086	1.22023	1.74347	0.843553	1	0	0	1	0	0	0	1	0	0	0.010289	0	14.7599
81	2008	5200000	15000000	19.82	-0.354921	0.079022	0.354921	0.079022	2.66059	3.24233	-0.466182	0.155627	2.07944	0	6.28058	46.61	1.4033	6.58479	13.5742	9.41646	9.15462	4.50363	15.8306	11.446	6.19083	13.8778	0.05301	2.25552	9.66466	4.89035	5.0626	0.78139	0.975472	1.38252	1.8733	0.865331	1	0	0	1	0	0	0	1	0	0	0.010028	0	14.9883
81	2009	6600000	21000000	20.52	-0.307815	0.23191	0.307815	0.23191	3.09858	3.59985	-0.424799	0.328225	2.30259	0	6.28711	46.3	1.84351	6.41673	13.7789	9.64089	9.32036	5.43633	16.0574	11.5521	6.19571	14.1542	0.126698	2.13337	9.91111	5.0689	5.44674	0.690884	0.761447	0.87961	1.73852	0.752884	1	0	0	1	0	0	0	1	0	0	0.009222	0	15.3547
81	2010	8000000	29000000	21.51	-0.274808	0.301512	0.274808	0.301512	3.43592	3.92189	-0.450486	0.372216	3.3322	0	6.29785	45.03	1.8962	6.44254	14.793	10.0224	9.80206	6.14072	16.2948	11.6093	6.21006	14.5223	0.088939	2.34623	9.67866	5.61677	5.73334	0.800942	0.851016	0.940878	1.81979	0.728748	1	0	0	1	0	0	0	1	0	0	0.011496	0	15.6491
81	2011	9100000	34000000	23.03	-0.196669	0.388103	0.196669	0.388103	3.89496	4.30736	-0.113267	0.488718	3.91202	0	6.31119	46.52	2.08639	6.48004	15.3858	10.2342	9.85067	7.11953	16.462	11.0184	6.22496	14.8258	0.105582	3.03881	9.77435	5.88888	6.25767	0.921474	0.955162	1.07768	1.12774	0.671719	1	0	0	1	0	0	0	1	0	0	0.009277	0	15.8437
81	2012	10000000	41000000	24.4	-0.147003	0.48735	0.147003	0.48735	4.1881	4.60752	-0.106255	0.59625	4.09434	1.60944	6.32382	47.1	2.63327	6.80572	15.2593	10.3648	10.7187	7.70064	16.5902	11.203	6.23637	14.9551	0.11546	2.91619	9.74847	6.46147	6.85961	0.903716	0.977331	1.11369	1.11889	0.626468	1	0	0	1	0	0	0	1	0	0	0.018744	0.030167	16.121
81	2013	11000000	50000000	54.4	-0.119906	-0.182997	0.119906	0.182997	4.25896	4.84571	-0.067975	0.323432	4.23411	1.60944	6.33895	47.8	2.9644	6.93731	15.6543	10.3033	10.8375	7.84565	16.6978	11.3736	6.25421	15.103	0.12303	2.88949	9.77173	7.25134	7.21744	0.941476	1.00351	1.10663	1.07293	0.755611	1	0	0	1	0	0	0	1	0	0	0.018473	0.029731	16.3666
81	2014	13000000	60000000	51.68	-0.084461	-0.08514	0.084461	0.08514	4.41335	5.01368	-0.09507	0.196336	4.35671	0.693147	6.3568	48.34	2.8421	7.03174	15.6732	10.5957	11.1047	8.16076	16.794	11.4662	6.26625	15.1398	0.129155	2.51208	9.77656	7.29234	7.39817	0.948012	0.994446	1.07665	1.10506	0.835886	1	0	0	1	0	0	0	1	0	0	0.021152	0.014661	16.5122
81	2015	14000000	74000000	51.853	-0.07574	-0.03027	0.07574	0.03027	4.4316	4.88643	-0.14252	0.314628	5.22575	2.89037	6.36904	48.51	2.12923	7.10332	15.7911	10.6886	10.3036	8.26925	16.8885	11.2911	6.27393	15.2646	0.13759	2.49894	9.81148	7.53636	7.735	1.00752	1.02544	1.07576	1.16621	0.760671	1	0	0	1	0	0	0	1	0	0	0.008741	0.025265	16.6468
81	2016	15000000	87000000	48.58	-0.074876	0.029759	0.074876	0.029759	4.71957	5.12878	-0.17144	0.369884	5.10595	2.89037	6.37843	48.49	2.03264	7.2724	15.6312	10.7854	10.7142	8.87584	16.9837	10.9159	6.2804	15.1322	0.215356	1.77464	9.89606	7.9248	8.01301	0.976707	0.996809	1.03393	1.20691	0.729989	1	0	0	1	0	0	0	1	0	0	0.01271	0.036736	16.7912
81	2017	16000000	100000000	46.795	-0.0733	0.106155	0.0733	0.106155	4.25927	5.14343	-0.184141	0.241495	5.36129	4.04305	6.38182	47.505	1.76715	7.35244	15.9279	10.8611	10.5011	7.86657	17.089	11.1691	6.27852	15.1779	0.273921	1.59948	9.97404	7.95507	8.62569	0.960395	0.976573	0.998214	1.2257	0.80548	1	0	0	1	0	0	0	1	0	0	0.009401	0.038009	16.9172
81	2018	16000000	110000000	44.116	-0.103855	0.118605	0.103855	0.118605	4.46513	5.22253	-0.210327	0.368592	5.46806	4.80402	6.38182	46.52	2.70933	7.44425	16.0648	10.9314	10.537	8.31734	17.1376	11.0078	6.2804	15.2496	0.282772	0.995542	10.0464	8.79422	9.01299	0.959014	0.981795	0.994799	1.26635	0.730678	1	0	0	1	0	0	0	1	0	0	0.009066	0.043551	17.0595
81	2019	18000000	130000000	41.112	-0.071867	0.293047	0.071867	0.293047	4.4656	5.32824	-0.214037	0.35876	5.34233	4.82831	6.38351	42.73	2.93431	7.83201	16.1784	11.0483	10.7045	8.30175	17.262	11.0252	6.2804	15.3546	0.327715	2.36556	10.1138	8.81893	9.16722	0.948633	0.970677	0.966622	1.26182	0.721101	1	0	0	1	0	0	0	1	0	0	0.009918	0.047889	17.2443
81	2020	19000000	150000000	39.689	-0.071725	0.369115	0.071725	0.369115	4.91216	5.86106			5.55683	5.39816	6.38519	41.91	2.68398	7.82405	16.5476	11.0899	11.2397	8.71684						0.686649	10.177	9.39922	9.59383	0.948964	0.975461	0.984122			1	0	0	1	0	0	0	1	0	0	0.010875	0.058703	17.4462
82	2007	35000000	49000000	152.82	0.169452	-0.313223	0.169452	0.313223	4.91302	5.40957	-0.327818	0.284803	7.07665	1.09861	6.50234	50.17	3.6209	9.15673	17.9349	10.8703	12.5432	9.15133	16.4473	11.7205	6.19707	13.9713	0.148879	7.13871	12.8108	8.13798	8.26256	0.969498	0.970451	1.0018	1.48769	0.77833	1	0	0	1	0	1	0	0	0	0	0.051961	0.057085	18.2152
82	2008	38000000	62000000	182.41	0.212484	-0.434439	0.212484	0.434439	4.86245	5.51485	-0.486784	0.323863	7.5369	1.94591	6.51264	49.97	4.41981	9.2009	18.2465	11.1681	12.7103	9.04154	16.625	11.8569	6.20401	14.2087	0.146456	5.54248	12.8476	8.42178	8.59341	0.992042	0.98377	1.0001	1.9485	0.755365	1	0	0	1	0	1	0	0	0	0	0.048103	0.093605	18.3989
82	2009	41000000	80000000	204.36	0.249084	-0.496983	0.249084	0.496983	5.12075	5.78443	-0.544205	0.348859	7.84424	1.94591	6.52283	46.92	4.50085	9.41001	18.1729	11.0562	12.9026	9.57158	16.7265	11.9722	6.20925	14.413	0.163705	5.5993	12.8843	8.63355	9.10653	0.999275	0.99513	1.00902	2.19397	0.741367	1	0	0	1	0	1	0	0	0	0	0.053891	0.104868	18.6917
82	2010	44000000	99000000	232.71	0.305449	-0.555478	0.305449	0.555478	5.72689	6.05625	-0.554289	0.393258	8.00703	2.30259	6.53117	47.81	4.67997	9.43668	18.4471	11.1538	12.9845	10.8678	16.9066	12.215	6.2191	14.6572	0.162101	5.34358	12.9827	9.29395	9.38169	0.991828	0.994994	1.00879	2.24361	0.717742	1	0	0	1	0	1	0	0	0	0	0.04957	0.114138	18.8314
82	2011	49000000	120000000	264.3	0.331687	-0.575192	0.331687	0.575192	5.55364	6.13797	-0.406063	0.625609	8.35585	2.77259	6.54016	47.35	4.67188	9.57255	18.6568	11.2957	13.0652	10.479	17.1072	12.3403	6.22456	14.912	0.144752	5.5247	13.0097	9.55258	9.57512	1.00102	1.00215	1.01001	1.68368	0.615154	1	0	0	1	0	1	0	0	0	0	0.043454	0.120479	18.9167
82	2012	53000000	140000000	281.9	0.354852	-0.563853	0.354852	0.563853	5.64703	6.19339	-0.457572	0.794688	8.60959	3.3322	6.54836	45.79	5.11113	9.76308	18.7014	11.396	13.1145	10.6777	17.2169	12.4837	6.23029	15.0554	0.163418	5.20071	13.0372	9.65156	9.93818	1.00551	1.00581	1.01152	1.84356	0.5572	1	0	0	1	0	1	0	0	0	0	0.040136	0.13374	18.9639
82	2013	55000000	170000000	282.6	0.35518	-0.491733	0.35518	0.491733	5.67582	6.28668	-0.412264	0.531959	8.55237	3.4012	6.55621	43.89	5.40587	9.79696	18.882	11.6786	13.1762	10.7351	17.3229	12.5996	6.23461	15.2491	0.227406	4.94221	13.0644	10.0763	9.76887	1.00213	1.00406	1.01046	1.70145	0.652759	1	0	0	1	0	1	0	0	0	0	0.039165	0.133208	19.0304
82	2014	60000000	210000000	293.442	0.404637	-0.492232	0.404637	0.492232	5.87165	6.43212	-0.385387	0.507417	8.61704	3.17805	6.56695	41.77	5.4525	9.83317	18.9218	11.5503	13.3589	11.1486	17.4177	12.6805	6.2494	15.3698	0.231794	4.84147	13.0704	9.77474	9.8245	0.998989	0.999292	1.00293	1.62704	0.663386	1	0	0	1	0	1	0	0	0	0	0.042268	0.134328	19.1315
82	2015	66000000	240000000	288.56	0.452577	-0.455619	0.452577	0.455619	6.14847	6.5786	-0.405031	0.495001	8.94988	4.49981	6.57883	38.89	5.81919	9.89596	18.851	11.6283	13.4748	11.7659	17.5044	12.5084	6.25456	15.5078	0.245974	3.84514	13.0722	10.0927	10.1463	0.99668	0.997385	0.999899	1.68076	0.668896	1	0	0	1	0	1	0	0	0	0	0.044078	0.198344	19.2269
82	2016	73000000	280000000	290.135	0.533508	-0.45164	0.533508	0.45164	6.38445	6.70328	-0.424442	0.428549	9.06172	4.86753	6.59304	36.42	5.33495	9.96988	18.8266	11.7303	13.4883	12.3504	17.5894	12.6328	6.25958	15.579	0.273423	2.38003	12.9668	10.0152	10.1713	0.996787	0.995984	0.996988	1.73744	0.700011	1	0	0	1	0	1	0	0	0	0	0.042325	0.206018	19.3554
82	2017	78000000	310000000	287.022	0.5884	-0.424651	0.5884	0.424651	6.29855	6.8881	-0.389602	0.409258	9.19726	5.63479	6.61338	35.13	5.99148	10.035	19.1486	11.8139	13.4015	12.1524	17.6898	12.8647	6.2634	15.6921	0.352381	1.59659	12.849	9.96416	10.3364	0.997492	0.995687	0.996188	1.63828	0.709593	1	0	0	1	0	1	0	0	0	0	0.035411	0.199532	19.4706
82	2018	81000000	340000000	279.188	0.618621	-0.426281	0.618621	0.426281	6.31953	6.78843	-0.396428	0.402095	9.24106	6.37843	6.63857	33.84	6.88429	10.1052	19.2	11.8507	13.4338	12.1973	17.781	12.7625	6.27664	15.8336	0.447368	1.01857	12.7154	10.3336	10.5166	0.998095	0.997694	0.997894	1.6568	0.713218	1	0	0	1	0	1	0	0	0	0	0.03344	0.213293	19.6982
82	2019	91000000	370000000	286.544	0.758919	-0.391767	0.758919	0.391767	6.17089	6.7775	-0.403604	0.393643	9.37475	6.69827	6.66568	31.71	7.58828	10.1492	19.419	11.9347	13.3258	11.8504	17.8402	12.8404	6.28413	15.9367	0.494403	0.485196	12.5611	10.5127	10.8643	0.998196	0.998196	0.997193	1.65136	0.709913	1	0	0	1	0	1	0	0	0	0	0.0275	0.1842	19.8374
82	2020	95000000	410000000	292.354	0.82164	-0.393478	0.82164	0.393478	6.78798	7.45526			9.76164	6.92756	6.69208	29.93	6.9734	10.1758	19.5324	11.8249	13.9921	12.4429						0.235744	12.3786	10.9861	11.1406	0.999599	1	0.999298			1	0	0	1	0	1	0	0	0	0	0.023254	0.161092	20.0137
83	2007	30000000	47000000	104.73	0.039768	-0.286975	0.039768	0.286975	5.02741	5.51268	0.470674	-0.721763	5.54518	0.693147	6.33275	55.29	4.10953	8.1191	17.0595	11.0984	12.4313	9.39552	15.2434	8.9334	5.59779	13.289	0.076239	16.3251	11.7448	8.01102	8.2769	0.944542	0.971065	1.04044	0.67996	3.59406	1	0	0	1	0	1	0	0	0	0	0.055457	0.03844	17.7191
83	2008	32000000	58000000	114.63	0.097933	-0.366291	0.097933	0.366291	5.01193	5.63919	0.293457	-0.724822	6.19644	0	6.33877	55.41	3.52984	8.71588	17.0753	11.1562	12.4443	9.36227	15.437	9.30119	5.59805	13.5314	0.097441	13.6806	11.7787	8.41781	8.59119	0.977551	0.992842	1.03492	0.773122	3.63401	1	0	0	1	0	1	0	0	0	0	0.044464	0	17.8534
83	2009	35000000	74000000	132.27	0.18509	-0.43833	0.18509	0.43833	5.26928	5.86578	-0.237258	-0.727137	6.6695	1.09861	6.34493	54.56	3.3528	8.75306	17.4152	11.014	12.3038	9.92364	15.6549	9.31407	5.60053	13.8467	0.097096	13.1108	11.8138	8.66647	9.08046	0.993803	1.00438	1.0359	1.31106	3.66485	1	0	0	1	0	1	0	0	0	0	0.034798	0.03823	18.1614
83	2010	39000000	87000000	140.19	0.310028	-0.456134	0.310028	0.456134	5.8329	6.09319	-0.321168	-0.727085	7.01571	2.19722	6.35019	55.6	3.68634	8.90109	17.8457	11.1472	12.3559	11.2535	15.8502	9.41336	5.59927	14.1237	0.107313	11.1899	11.8552	9.23191	9.28508	0.98759	0.999791	1.02273	1.47312	3.66414	1	0	0	1	0	1	0	0	0	0	0.030463	0.066934	18.3603
83	2011	42000000	100000000	171.8	0.37382	-0.520861	0.37382	0.520861	5.69532	6.18596	-0.370748	-0.701246	7.46566	2.48491	6.35472	55.28	3.75013	8.89932	18.1223	11.2838	12.5459	10.8609	16.0566	10.2841	5.588	14.3034	0.130209	15.5461	11.8805	9.5048	9.50933	1.00665	1.01309	1.03045	1.58919	3.34723	1	0	0	1	0	1	0	0	0	0	0.029945	0.074412	18.4862
83	2012	44000000	120000000	174.7	0.399528	-0.495739	0.399528	0.495739	5.78553	6.23052	-0.30382	-0.671948	7.63723	2.63906	6.35802	53.43	3.91187	8.89932	18.2084	11.3648	12.5611	11.0759	16.099	9.48668	5.55914	14.4191	0.138675	14.7062	11.887	9.69067	10.035	1.01059	1.01899	1.03684	1.43641	3.04829	1	0	0	1	0	1	0	0	0	0	0.027356	0.072195	18.5429
83	2013	47000000	140000000	171.4	0.432509	-0.391894	0.432509	0.391894	5.8154	6.32034	-0.202571	-0.620038	7.71646	3.4012	6.36113	52.49	3.99788	8.80657	18.3749	11.7192	12.6992	11.1189	16.3137	8.69551	5.55683	14.61	0.166023	13.7154	11.9114	10.2462	9.99943	1.00123	1.01025	1.02367	1.25403	2.63184	1	0	0	1	0	1	0	0	0	0	0.02845	0.096764	18.6433
83	2014	50000000	170000000	171.706	0.446429	-0.390774	0.446429	0.390774	6.00748	6.45962	-0.019735	-0.614189	7.92081	3.58352	6.36647	52.3	4.27846	8.88433	18.6554	11.4964	12.9055	11.5453	16.3524	10.8139	5.57595	14.6879	0.136364	12.0316	11.9241	9.95996	9.91126	1.00071	1.00642	1.016	1.02013	2.59194	1	0	0	1	0	1	0	0	0	0	0.03249	0.116428	18.7289
83	2015	52000000	200000000	166.833	0.446129	-0.36317	0.446129	0.36317	6.22895	6.55127	-0.039432	-0.597603	8.52337	4.23411	6.37195	51.2	3.77677	8.84275	18.6369	11.5364	12.956	12.1213	16.3887	10.7423	5.56835	14.7002	0.183206	10.3892	11.9561	10.0428	10.0225	1.00355	1.00436	1.00739	1.04105	2.48511	1	0	0	1	0	1	0	0	0	0	0.032947	0.139501	18.8239
83	2016	56000000	230000000	151.862	0.461171	-0.316859	0.461171	0.316859	6.403	6.63563	-0.065328	-0.042026	8.64435	4.74493	6.37843	51.29	4.39188	8.93234	18.7199	11.6142	13.02	12.6243	16.4315	10.8985	5.55683	14.7672	0.177606	4.27139	11.9521	9.82119	9.98544	1.00252	1.00151	1.00505	1.06989	1.04387	1	0	0	1	0	1	0	0	0	0	0.034512	0.163758	18.8785
83	2017	61000000	260000000	161.282	0.519688	-0.320929	0.519688	0.320929	6.34866	6.72702	0.165239	-0.024788	8.59323	4.94164	6.38688	51.27	4.16757	9.00822	19.0062	11.7277	12.9067	12.5184	16.4143	10.957	5.54126	14.8669	0.227451	2.60137	11.9481	9.70863	10.089	0.999194	0.998186	1.00101	0.858193	1.02542	1	0	0	1	0	1	0	0	0	0	0.027646	0.136617	18.9587
83	2018	64000000	290000000	150.826	0.551647	-0.282583	0.551647	0.282583	6.41088	6.70964	0.166329	0.020364	8.58691	5.59471	6.39693	51.25	4.90965	9.19624	19.1567	11.7951	12.9762	12.6823	16.3825	11.0119	5.52943	14.7268	0.265873	1.64018	11.944	10.0592	10.1465	0.998188	0.999094	1.00141	0.857391	0.980043	1	0	0	1	0	1	0	0	0	0	0.026605	0.148847	19.0803
83	2019	71000000	320000000	158.146	0.621552	-0.270311	0.621552	0.270311	6.18346	6.46973	0.157589	0.01574	8.5305	5.66296	6.40688	48.25	7.02286	9.42787	19.3372	11.8717	12.373	12.3526	15.9257	6.45363	5.52146	14.5399	0.28	1.37103	11.94	10.1137	10.2833	0.998188	0.999295	1.00181	0.855017	0.971871	1	0	0	1	0	1	0	0	0	0	0.013604	0.077037	19.1988
83	2020	73000000	360000000	164.794	0.626144	-0.295926	0.626144	0.295926	6.8018	7.1167			8.58223	6.40853	6.41673	45.89	6.46318	9.3622	19.4924	11.7952	12.9917	12.9703						0.846781	11.9359	10.3759	10.4596	0.999497	1.00131	1.00453			1	0	0	1	0	1	0	0	0	0	0.018575	0.119042	19.339
84	2007	19000000	21000000	101.73	0.229533	0.021585	0.229533	0.021585	4.36833	4.84839	-0.171759	0.551297	4.95583	1.38629	6.64131	54.21	2.35206	7.81561	16.2064	10.2537	11.0309	8.06872	14.825	8.61468	5.0376	12.5267	0.063697	4.70833	11.0672	7.74457	7.61972	0.959042	0.988382	1.0649	1.20738	0.644622	1	0	0	1	0	0	1	0	0	0	0.02175	0.030152	17.1192
84	2008	19000000	26000000	103.23	0.264055	-0.047052	0.264055	0.047052	4.30769	4.86016	-0.181619	0.601105	5.31812	1.38629	6.64743	53.08	2.24041	7.9505	16.4523	10.3595	10.1726	8.00364	15.0462	9.26653	5.06095	12.6892	0.073889	4.4389	11.1728	7.81923	7.90765	0.993737	1.01536	1.07137	1.22192	0.624569	1	0	0	1	0	0	1	0	0	0	0.007499	0.010395	17.3136
84	2009	20000000	32000000	107.64	0.320599	-0.107813	0.320599	0.107813	4.57737	5.04686	-0.218213	0.48647	5.9135	3.04452	6.65364	52	2.26296	8.02093	16.4186	10.3917	10.0625	8.66123	15.1065	9.60421	5.07386	13.0463	0.081583	4.52469	11.215	7.95156	8.32045	1.01582	1.03466	1.09396	1.27912	0.672735	1	0	0	1	0	0	1	0	0	0	0.006338	0.019295	17.6192
84	2010	22000000	38000000	107.92	0.425602	-0.113706	0.425602	0.113706	4.94306	5.08136	-0.215666	0.557616	6.02345	3.89182	6.66313	52.43	2.14591	8.08641	16.7043	10.5283	9.77418	9.98003	15.2721	10.0204	5.0879	13.2901	0.096981	5.24249	11.2191	8.51679	8.54636	0.972385	1.00022	1.04251	1.27497	0.642007	1	0	0	1	0	0	1	0	0	0	0.004067	0.015829	17.8259
84	2011	24000000	50000000	111.3	0.289736	-0.076044	0.289736	0.076044	4.71896	4.89175	-0.151421	0.428461	6.41673	3.58352	6.67532	51.51	1.9761	8.4772	17.0804	10.672	9.23161	9.65235	15.426	10.4886	5.10048	13.5177	0.117599	3.39233	11.2255	8.74146	8.79679	1.03026	1.04645	1.06884	1.17844	0.700054	1	0	0	1	0	0	1	0	0	0	0.00193	0.006916	17.9736
84	2012	25000000	67000000	111.5	0.167384	-0.02476	0.167384	0.02476	5.07676	5.41504	-0.164051	0.437806	6.55678	3.66356	6.68374	50.5	2.19299	8.95429	17.0202	10.5992	10.5925	9.83113	15.5126	10.6922	5.09436	13.6351	0.141018	3.09037	11.2457	8.91449	9.32224	1.00675	1.02356	1.04423	1.19624	0.695504	1	0	0	1	0	0	1	0	0	0	0.006853	0.025108	18.0408
84	2013	26000000	87000000	103	0.103021	0.258498	0.103021	0.258498	5.11079	5.51903	-0.188544	0.396159	6.57368	3.63759	6.68923	50.34	2.28135	9.26008	17.0712	10.812	10.8228	9.83217	15.6435	10.9292	5.11138	13.6753	0.156721	2.92592	11.2792	9.60589	9.43588	0.98741	1.00902	1.03441	1.23235	0.716251	1	0	0	1	0	0	1	0	0	0	0.007757	0.028218	18.0771
84	2014	28000000	110000000	104.691	0.055048	0.251039	0.055048	0.251039	5.23876	5.58565	-0.218442	0.405299	6.82871	3.43399	6.69765	47.17	2.3116	9.46063	17.0734	10.7604	10.8831	10.1739	15.7357	11.1092	5.11739	13.7542	0.179748	2.82843	11.3097	9.62232	9.61707	0.997482	1.015	1.03252	1.2795	0.711592	1	0	0	1	0	0	1	0	0	0	0.007604	0.026112	18.0955
84	2015	30000000	130000000	106.564	0.029636	0.273827	0.029636	0.273827	5.24772	5.4092	-0.266991	0.381393	7.40732	5.03044	6.69999	43.8	2.10651	9.14056	17.1313	10.8355	10.313	10.6925	15.7858	11.2524	5.12836	13.9547	0.171862	3.08831	11.3361	9.69375	9.80029	1.00708	1.01614	1.02582	1.36424	0.723907	1	0	0	1	0	0	1	0	0	0	0.004063	0.020437	18.1366
84	2016	33000000	160000000	104.603	0.020431	0.289776	0.020431	0.289776	5.25923	5.34264	-0.317123	0.240578	7.79606	5.00395	6.70319	41.09	2.01131	9.22266	17.2774	10.9292	10.0995	11.2106	15.859	11.3071	5.1358	13.9622	0.217647	1.23479	11.3653	9.83778	10.0197	1.00983	1.01438	1.01707	1.46439	0.806076	1	0	0	1	0	0	1	0	0	0	0.003168	0.015852	18.199
84	2017	34000000	190000000	119.11	-0.036012	0.119517	0.036012	0.119517	5.3707	5.56391	-0.332974	0.251894	7.90618	4.91265	6.71052	40.355	2.0696	9.32367	17.4287	10.9828	10.4863	11.0587	15.9289	11.3113	5.1358	14.0177	0.211765	0.983862	11.3937	9.74935	10.0336	1.00266	1.00646	1.00984	1.49919	0.79879	1	0	0	1	0	0	1	0	0	0	0.004469	0.021956	18.2703
84	2018	36000000	210000000	107.356	-0.025757	0.247482	0.025757	0.247482	5.51944	5.71305	-0.360983	0.234511	8.10922	5.86079	6.7178	39.62	2.08819	9.42867	17.5332	11.083	10.8649	11.23	15.9695	11.3434	5.14166	14.0823	0.251462	0.581833	11.4213	10.0486	10.0282	0.997556	1.00295	1.00601	1.5649	0.810037	1	0	0	1	0	0	1	0	0	0	0.005763	0.033776	18.4177
84	2019	39000000	240000000	99.93	-0.019903	0.409422	0.019903	0.409422	5.58347	5.89437	-0.36507	0.227691	8.26256	5.93754	6.72263	42.57	2.17025	9.53025	18.0129	11.1736	11.2364	11.0879	16.107	11.3829	5.14166	14.1836	0.280702	0.384641	11.4482	9.93842	10.1143	1.00326	1.00611	1.00815	1.56237	0.800624	1	0	0	1	0	0	1	0	0	0	0.00792	0.047025	18.563
84	2020	40000000	280000000	33.044	-0.033719	3.30517	0.033719	3.30517	6.14182	6.48381			8.87989	6.01616	6.72743	41.25	2.70395	9.56662	18.1824	11.1812	11.7982	11.6423						0.375227	11.4744	10.2111	10.3574	1.00557	1.00628	1.00699			1	0	0	1	0	0	1	0	0	0	0.009976	0.060018	18.7256
85	2007	14000000	26000000	72.21	-0.136793	-0.478084	0.136793	0.478084	4.45162	4.95619	0.105529	-0.049053	4.12713	0.693147	5.82008	59.91	3.85682	7.84189	15.7707	10.7612	12.0211	8.20875	14.6424	7.54697	5.31286	13.0529	0.030447	29.3883	10.3147	6.65544	6.83087	0.878098	0.929785	1.05995	0.904545	1.05158	1	0	0	1	0	0	1	0	0	0	0.079732	0.055266	16.4193
85	2008	14000000	33000000	74.6	-0.110458	-0.512368	0.110458	0.512368	4.43214	5.08179	0.051263	-0.029041	4.26268	1.09861	5.82275	59.79	3.84329	8.01665	15.812	10.672	11.8202	8.17322	14.8827	7.88269	5.31271	13.3128	0.038687	28.5413	10.5141	6.98749	7.22984	0.917346	0.96869	1.10629	0.951237	1.02991	1	0	0	1	0	0	1	0	0	0	0.052022	0.057152	16.5905
85	2009	15000000	42000000	76.01	-0.097392	-0.526475	0.097392	0.526475	4.72265	5.36788	-0.032164	0.012823	4.93447	0.693147	5.82541	58	3.66245	8.1665	15.9229	10.7121	11.8016	8.78211	15.0778	8.77987	5.31404	13.6058	0.055332	26.2593	10.5696	7.31322	7.91498	0.945083	0.976094	1.06146	1.03323	0.987339	1	0	0	1	0	0	1	0	0	0	0.047531	0.032946	16.9417
85	2010	17000000	52000000	80.4	-0.038596	-0.53799	0.038596	0.53799	5.32151	5.63937	-0.169367	0.076391	5.48064	0.693147	5.83071	58.24	3.78583	8.34546	16.2651	10.8617	11.9891	10.0781	15.3088	8.95545	5.31143	13.734	0.080267	17.1642	10.8657	8.05959	8.16707	0.958338	0.988696	1.0408	1.2039	0.92903	1	0	0	1	0	0	1	0	0	0	0.047381	0.032842	17.131
85	2011	19000000	61000000	79.05	-0.009165	-0.496892	0.009165	0.496892	5.16221	5.72525	-0.228897	0.187999	5.8861	2.3979	5.83569	57.42	3.93837	8.5307	16.5669	10.9896	12.0556	9.71143	15.5285	9.07578	5.31074	13.9557	0.088742	20.4434	10.9477	8.25531	8.17329	0.9868	1.00751	1.04733	1.29684	0.841751	1	0	0	1	0	0	1	0	0	0	0.041513	0.099544	17.2852
85	2012	20000000	72000000	79.2	0.018957	-0.465843	0.018957	0.465843	5.26374	5.78491	-0.316137	0.193558	6.16752	2.48491	5.84006	55.46	4.01046	8.68896	16.6616	11.062	12.0904	9.93346	15.6328	9.2272	5.29832	14.1711	0.115	19.5586	11.0146	8.26075	8.67403	1.01337	1.02878	1.06166	1.46228	0.837831	1	0	0	1	0	0	1	0	0	0	0.038907	0.09668	17.3476
85	2013	21000000	84000000	79.8	0.064479	-0.369348	0.064479	0.369348	5.30502	5.90123	-0.347742	0.450635	6.05209	2.77259	5.84412	54.86	3.97434	8.97715	16.7807	11.4183	12.3045	10.0023	15.7504	9.4322	5.29381	14.2604	0.125565	18.636	11.0624	8.90041	8.89932	0.98329	1.00547	1.03678	1.53314	0.689353	1	0	0	1	0	0	1	0	0	0	0.043419	0.120384	17.4688
85	2014	22000000	98000000	80.076	0.085184	-0.370671	0.085184	0.370671	5.49624	6.03451	-0.134762	0.449468	6.30445	3.09104	5.84932	54.1	4.2063	8.82482	16.875	11.2045	12.4275	10.4168	15.7415	9.56163	5.28726	14.4194	0.141557	19.7019	11.0932	9.10698	9.08342	0.983952	1.00344	1.03074	1.15575	0.689908	1	0	0	1	0	0	1	0	0	0	0.045729	0.141349	17.5981
85	2015	23000000	110000000	80.911	0.091911	-0.368872	0.091911	0.368872	5.74292	6.15153	-0.11946	0.531836	6.96224	3.93183	5.8545	52.61	3.85667	8.91919	16.8086	11.2496	12.5003	10.9849	15.761	9.67451	5.28153	14.5238	0.137286	17.3497	10.8726	9.21553	9.44699	0.997218	1.00526	1.01937	1.13567	0.652811	1	0	0	1	0	0	1	0	0	0	0.047526	0.186864	17.6696
85	2016	25000000	130000000	80.546	0.121105	-0.373776	0.121105	0.373776	5.97563	6.26913	-0.147017	0.478189	7.39572	4.17439	5.86079	52.06	4.05608	8.97094	16.8557	11.3382	12.5034	11.5905	15.7616	9.77064	5.26269	14.6151	0.129534	6.49704	11.0889	9.50114	9.56065	0.999182	1.00338	1.00921	1.17236	0.676504	1	0	0	1	0	0	1	0	0	0	0.046306	0.193297	17.7639
85	2017	27000000	150000000	79.134	0.169501	-0.326385	0.169501	0.326385	5.95165	6.50917	0.147522	0.480781	7.53583	4.96981	5.8693	52.965	4.09365	9.02281	17.0529	11.4565	12.6097	11.4866	15.6924	12.1671	5.25227	14.7569	0.157068	5.33175	11.2666	9.33891	9.71208	1.00051	1.00174	1.00347	0.871443	0.675319	1	0	0	1	0	0	1	0	0	0	0.046155	0.229383	17.9055
85	2018	29000000	170000000	75.258	0.216936	-0.28713	0.216936	0.28713	6.0247	6.44927	0.192878	0.569907	7.80629	4.96981	5.88053	53.87	4.05333	9.07909	17.1842	11.5508	12.6571	11.6675	15.6181	6.90775	5.24702	14.8119	0.189474	4.39403	11.4175	9.75713	10.0104	1.00285	1.00315	1.00041	0.838309	0.63698	1	0	0	1	0	0	1	0	0	0	0.042647	0.211945	18.0307
85	2019	32000000	180000000	73.969	0.256068	-0.235607	0.256068	0.235607	5.9144	6.55193	0.191282	0.564325	7.7463	5.51343	5.89164	53.87	4.30818	9.19726	17.307	11.6329	12.9301	11.311	15.4088	4.82028	5.24175	14.7317	0.201058	2.83874	11.5485	9.93967	10.0297	1.00234	1.00427	1.00102	0.837598	0.628924	1	0	0	1	0	0	1	0	0	0	0.052997	0.292193	18.1981
85	2020	32000000	210000000	73.361	0.24674	-0.232032	0.24674	0.232032	6.50584	7.20712			8.46295	5.74939	5.90263	51.92	4.77544	9.28545	17.417	11.538	13.5766	11.8765						1.23893	11.6644	10.1187	10.2471	1.00812	1.0068	1.00172			1	0	0	1	0	0	1	0	0	0	0.063981	0.367854	18.4233
86	2007	7700000	15000000	29.21	-0.155094	-0.185282	0.155094	0.185282	3.88693	4.39522	0.14232	1.00864	3.82864	1.09861	5.55373	57.26	3.38487	7.44659	14.9906	10.4515	11.3429	7.05374	15.9626	9.67307	5.88045	13.5283	0.055452	8.51014	9.95684	6.19644	6.51175	0.894703	0.952674	1.11787	0.875412	0.497849	1	0	0	1	0	0	0	1	0	0	0.071915	0.079006	15.6964
86	2008	8300000	18000000	32.7	-0.098864	-0.288276	0.098864	0.288276	3.91701	4.57713	0.128903	1.1313	4.14313	0	5.5549	57.35	3.25804	7.5761	15.2093	10.5989	11.2923	7.11672	16.1492	8.63213	5.88957	13.6078	0.069889	7.96081	10.0634	6.68835	6.87213	0.949099	1.00832	1.15421	0.885816	0.469196	1	0	0	1	0	0	0	1	0	0	0.053826	0	15.8643
86	2009	8800000	23000000	33.95	-0.061117	-0.316542	0.061117	0.316542	4.18582	4.85759	0.090586	1.08853	4.48864	0	5.55606	55.04	2.99419	7.6153	15.3134	10.5678	11.3034	7.6745	16.1871	9.89379	5.89951	13.8499	0.089377	10.0885	10.1027	6.88449	7.36771	0.971469	1.00892	1.1266	0.916938	0.478805	1	0	0	1	0	0	0	1	0	0	0.050277	0	16.2585
86	2010	9700000	28000000	37.91	0.014577	-0.377717	0.014577	0.377717	4.84483	5.18397	0.082462	1.06832	5.22575	0.693147	5.55914	54.93	2.8893	7.65444	15.5545	10.7216	11.4285	9.07129	16.338	10.2692	5.90814	14.0107	0.080158	8.76177	10.1173	7.56216	7.58477	0.978623	1.01361	1.09395	0.92382	0.483485	1	0	0	1	0	0	0	1	0	0	0.047794	0.033128	16.4974
86	2011	11000000	32000000	41.43	0.042507	-0.38832	0.042507	0.38832	4.69744	5.28816	0.100138	1.02317	5.8522	1.79176	5.5626	53.79	3.01534	7.82604	16.0324	10.8681	11.4515	8.74841	16.4846	10.7948	5.9135	14.1857	0.102218	6.92182	10.1397	7.90986	7.95683	1.04854	1.06959	1.12319	0.908977	0.494274	1	0	0	1	0	0	0	1	0	0	0.039957	0.071594	16.6559
86	2012	11000000	39000000	47.1	0.058673	-0.419634	0.058673	0.419634	4.79769	5.35292	0.231803	1.13405	6.20051	1.09861	5.56529	53.26	3.09604	7.61727	16.3788	10.9569	11.5386	8.95885	16.5572	11.0021	5.90618	14.3222	0.133406	6.61065	10.1717	7.9899	8.2923	1.05383	1.06356	1.09859	0.811818	0.468594	1	0	0	1	0	0	0	1	0	0	0.038915	0.042752	16.7345
86	2013	12000000	46000000	48.2	0.092747	-0.328774	0.092747	0.328774	4.82888	5.44734	-0.002177	0.914701	6.30628	1.09861	5.56796	52.86	3.5882	7.61036	16.6898	11.1393	11.5699	9.02417	16.653	11.1002	5.90754	14.4206	0.125068	6.31971	10.1914	8.50269	8.48032	1.02184	1.03427	1.0613	1.00218	0.522275	1	0	0	1	0	0	0	1	0	0	0.036359	0.039945	16.8814
86	2014	13000000	54000000	49.429	0.128864	-0.33248	0.128864	0.33248	5.00815	5.55181	-0.02132	0.926373	6.49979	1.60944	5.57253	51.08	3.10883	7.68432	16.8135	11.1112	11.497	9.42886	16.7302	11.1962	5.91242	14.4703	0.137987	6.27509	10.2031	8.75951	8.86743	1.01405	1.02725	1.0514	1.02178	0.51911	1	0	0	1	0	0	0	1	0	0	0.030908	0.049745	16.9618
86	2015	14000000	63000000	50.058	0.149777	-0.321714	0.149777	0.321714	5.26026	5.65706	-0.102436	0.935094	7.3072	2.89037	5.57519	49.26	3.06648	7.5807	16.9607	11.1689	11.453	10.0336	16.7736	11.2738	5.91803	14.5871	0.212548	6.91168	10.3797	9.07761	9.1214	1.02027	1.0233	1.03312	1.11413	0.516771	1	0	0	1	0	0	0	1	0	0	0.028146	0.081353	17.0383
86	2016	15000000	73000000	50.226	0.170014	-0.333397	0.170014	0.333397	5.4936	5.78316	-0.160372	0.746923	7.81964	3.66356	5.57595	48.13	3.22971	7.63868	17.1195	11.253	11.5142	10.6322	16.8577	11.3234	5.92426	14.594	0.363636	4.8622	10.1912	9.05134	9.22434	1.02365	1.01878	1.01432	1.191	0.572435	1	0	0	1	0	0	0	1	0	0	0.029115	0.106665	17.1262
86	2017	15000000	83000000	50.38	0.156146	-0.328812	0.156146	0.328812	5.46338	5.99823	-0.164824	0.76207	7.70796	4.12713	5.57973	47.485	3.47574	7.97247	16.9082	11.326	11.5648	10.5289	16.9423	11.3241	5.9162	14.6891	0.234501	3.80017	9.95878	8.87585	9.46491	1.01777	1.01199	1.00579	1.19735	0.567514	1	0	0	1	0	0	0	1	0	0	0.028718	0.118524	17.3019
86	2018	16000000	94000000	47.372	0.176208	-0.290691	0.176208	0.290691	5.55292	5.98743	-0.217609	0.775673	7.53956	4.68213	5.58725	46.84	3.96925	7.91936	17.0711	11.4109	11.7531	10.7057	16.9816	11.3556	5.92158	14.8049	0.262735	3.22285	9.65541	9.52311	9.53727	1.00729	1.0077	1.00195	1.27813	0.563167	1	0	0	1	0	0	0	1	0	0	0.030943	0.144878	17.4717
86	2019	18000000	110000000	48.977	0.251643	-0.246796	0.251643	0.246796	5.4667	6.13391	-0.219769	0.773811	7.12769	5.20401	5.58725	51.1	4.00863	7.95507	17.2538	11.5385	12.1542	10.3899	17.1337	11.3898	5.92158	14.9061	0.286863	2.62852	9.21781	9.41442	9.3488	0.996725	0.999795	0.996828	1.2712	0.558714	1	0	0	1	0	0	0	1	0	0	0.041957	0.218344	17.6906
86	2020	19000000	120000000	51.428	0.228629	-0.285795	0.228629	0.285795	6.01337	6.7473			7.21156	5.62402	5.58725	49.61	4.02648	8.19423	17.4118	11.4677	12.7619	10.9094						0.957904	8.42156	9.46901	9.54952	0.9952	0.99857	0.998162			1	0	0	1	0	0	0	1	0	0	0.054435	0.306143	17.897
87	2007	17000000	25000000	70.79	-0.002015	0.130076	0.002015	0.130076	4.52652	5.01707	0.24171	0.324561	4.66344	1.09861	6.07833	60.72	3.95373	7.62706	15.5305	10.7198	11.6125	8.37695	15.3756	8.88503	6.61954	13.6267	0.018002	8.3515	10.6943	7.01392	7.09506	1.00285	1.00817	1.04132	0.805341	0.754967	1	0	0	1	0	0	1	0	0	0	0.042598	0.046799	16.8455
87	2008	18000000	31000000	86.12	0.026521	-0.117353	0.026521	0.117353	4.52616	5.14382	0.358708	0.371669	4.79579	1.09861	6.07948	59.79	4.29754	7.69439	15.9753	10.8378	11.3389	8.38862	15.5411	8.91718	6.62551	13.8731	0.018482	7.44792	10.8249	7.28893	7.45703	1.0189	1.02472	1.05573	0.735994	0.729039	1	0	0	1	0	0	1	0	0	0	0.026254	0.028843	17.0188
87	2009	19000000	39000000	94.74	0.084026	-0.197011	0.084026	0.197011	4.81915	5.40394	0.158102	0.348401	5.54126	1.09861	6.08085	57.29	4.59789	7.76472	15.9217	10.9026	11.3036	9.02672	15.6084	8.85709	6.63875	14.1156	0.024568	7.01066	10.8761	7.50604	7.88533	1.01493	1.01934	1.06232	0.863481	0.741619	1	0	0	1	0	0	1	0	0	0	0.023323	0.025623	17.3312
87	2010	21000000	47000000	107.13	0.160132	-0.281011	0.160132	0.281011	5.38499	5.64584	0.127624	0.349088	5.76832	2.07944	6.0829	56.05	4.30472	7.86288	16.2244	11.063	11.4651	10.3517	15.7997	8.96891	6.67705	14.2956	0.024422	6.62906	10.8943	8.03041	7.99159	1.00289	1.025	1.0759	0.88682	0.741241	1	0	0	1	0	0	1	0	0	0	0.023087	0.048007	17.4878
87	2011	23000000	56000000	125.18	0.20532	-0.325241	0.20532	0.325241	5.23499	5.66859	0.249214	0.349143	6.23441	2.30259	6.08564	55.05	4.86733	7.89096	16.483	11.2361	11.2956	10.0104	16.0207	9.11713	6.68148	14.4839	0.031169	7.31892	10.9412	8.16536	8.21798	1.01073	1.0194	1.04833	0.800503	0.741211	1	0	0	1	0	0	1	0	0	0	0.015598	0.035916	17.6139
87	2012	25000000	68000000	130.7	0.215967	-0.30179	0.215967	0.30179	5.3267	5.74106	0.780997	0.51851	6.52356	1.38629	6.08768	53.71	4.74724	7.9831	16.6215	11.3262	11.4658	10.1987	16.1461	9.71716	6.68623	14.7237	0.042431	7.18023	10.9981	8.29655	8.68963	1.0307	1.04213	1.06717	0.561483	0.65854	1	0	0	1	0	0	1	0	0	0	0.016481	0.022847	17.7143
87	2013	26000000	81000000	135.5	0.23478	-0.201202	0.23478	0.201202	5.33109	5.7476	0.237844	0.81392	6.56244	1.09861	6.08972	53.01	5.08571	7.99429	16.819	11.4049	11.2995	10.2629	16.2404	9.52785	6.69493	14.9366	0.050724	7.20316	11.2584	8.95931	8.77307	1.0159	1.02816	1.04747	0.807856	0.551292	1	0	0	1	0	0	1	0	0	0	0.012611	0.013854	17.8133
87	2014	28000000	96000000	139.737	0.249853	-0.216978	0.249853	0.216978	5.43097	5.73834	0.22885	0.832394	6.78446	2.56495	6.09221	51.89	5.32713	8.12178	16.8955	11.3637	11.1144	10.6462	16.3505	9.82157	6.70808	15.0578	0.063492	7.84334	11.2941	8.92944	9.00675	1.01222	1.02213	1.04299	0.813769	0.545734	1	0	0	1	0	0	1	0	0	0	0.009667	0.024794	17.88
87	2015	29000000	110000000	138.625	0.241755	-0.201995	0.241755	0.201995	5.64954	5.89731	0.321188	1.03765	7.22766	3.13549	6.0938	50.45	4.97722	8.24801	17.041	11.4076	11.4527	11.1537	16.4452	9.86267	6.71097	15.2791	0.063309	7.24484	11.3366	9.6142	9.88848	1.01053	1.01814	1.03596	0.756894	0.490762	1	0	0	1	0	0	1	0	0	0	0.013131	0.041172	17.901
87	2016	31000000	130000000	136.825	0.234439	-0.219973	0.234439	0.219973	5.7352	5.88026	0.263017	1.0044	7.48381	3.71357	6.09582	50.08	5.01484	8.33663	17.1264	11.4742	11.2902	11.6744	16.5435	10.0234	6.72143	15.3842	0.062651	3.32154	11.4106	9.91655	10.0025	1.01162	1.01743	1.02636	0.791755	0.498902	1	0	0	1	0	0	1	0	0	0	0.0111	0.041221	17.9282
87	2017	31000000	150000000	120.247	0.195303	-0.123044	0.195303	0.123044	5.82273	6.16683	0.27159	1.03	7.62217	4.11087	6.10032	49.15	5.54815	8.35232	17.1504	11.5287	11.765	11.5281	16.6052	10.1895	6.7166	15.4463	0.066586	1.94371	11.4796	9.76152	10.2726	1.00833	1.01193	1.0179	0.786417	0.492611	1	0	0	1	0	0	1	0	0	0	0.017106	0.070322	18.0167
[truncated: 2,775 more rows]
[truncated: 30 more columns]
